# Supplementary material for: Traditional Banana Diversity in Oceania: An Endangered Heritage
Source: PLoS One. 2016 Mar 16;11(3):e0151208. doi: 10.1371/journal.pone.0151208 (PMC4794170; doi:10.1371/journal.pone.0151208)
Supplement: S1 Dataset — (XLSX) [file pone.0151208.s001.xlsx]

## Sheet: SSR Data
Accession Code	SSR Marker Name	Allele Code
NC1	Ma1-32	230
NC1	Ma1-32	236
NC1	Ma3-90	132
NC1	Ma3-90	143
NC1	mMaCIR01	244
NC1	mMaCIR03	103
NC1	mMaCIR03	108
NC1	mMaCIR07	138
NC1	mMaCIR07	153
NC1	mMaCIR08	246
NC1	mMaCIR13	257
NC1	mMaCIR13	273
NC1	mMaCIR150	241
NC1	mMaCIR150	247
NC1	mMaCIR152	167
NC1	mMaCIR164	N/A
NC1	mMaCIR195	283
NC1	mMaCIR196	146
NC1	mMaCIR196	160
NC1	mMaCIR214	106
NC1	mMaCIR231	229
NC1	mMaCIR231	236
NC1	mMaCIR24	231
NC1	mMaCIR260	193
NC1	mMaCIR260	207
NC1	mMaCIR264	227
NC1	mMaCIR264	233
NC1	mMaCIR264	245
NC1	mMaCIR27	219
NC1	mMaCIR27	227
NC1	mMaCIR307	146
NC1	mMaCIR307	150
NC1	mMaCIR39	316
NC1	mMaCIR39	338
NC1	mMaCIR40	165
NC1	mMaCIR45	262
NC1	mMaCIR45	270
NC2	Ma1-32	230
NC2	Ma1-32	236
NC2	Ma3-90	132
NC2	Ma3-90	143
NC2	mMaCIR01	244
NC2	mMaCIR03	103
NC2	mMaCIR03	108
NC2	mMaCIR07	138
NC2	mMaCIR07	153
NC2	mMaCIR08	246
NC2	mMaCIR13	257
NC2	mMaCIR13	273
NC2	mMaCIR150	241
NC2	mMaCIR150	247
NC2	mMaCIR152	167
NC2	mMaCIR164	N/A
NC2	mMaCIR195	283
NC2	mMaCIR196	146
NC2	mMaCIR196	160
NC2	mMaCIR214	106
NC2	mMaCIR231	229
NC2	mMaCIR231	236
NC2	mMaCIR24	231
NC2	mMaCIR260	193
NC2	mMaCIR260	207
NC2	mMaCIR264	227
NC2	mMaCIR264	233
NC2	mMaCIR264	245
NC2	mMaCIR27	219
NC2	mMaCIR27	227
NC2	mMaCIR307	146
NC2	mMaCIR307	150
NC2	mMaCIR39	316
NC2	mMaCIR39	338
NC2	mMaCIR40	165
NC2	mMaCIR45	262
NC2	mMaCIR45	270
NC3	Ma1-32	230
NC3	Ma3-90	130
NC3	Ma3-90	132
NC3	Ma3-90	150
NC3	mMaCIR01	240
NC3	mMaCIR01	244
NC3	mMaCIR01	273
NC3	mMaCIR03	103
NC3	mMaCIR03	105
NC3	mMaCIR07	138
NC3	mMaCIR07	147
NC3	mMaCIR07	152
NC3	mMaCIR08	246
NC3	mMaCIR08	250
NC3	mMaCIR13	252
NC3	mMaCIR13	270
NC3	mMaCIR13	273
NC3	mMaCIR150	241
NC3	mMaCIR150	245
NC3	mMaCIR152	148
NC3	mMaCIR152	167
NC3	mMaCIR164	N/A
NC3	mMaCIR195	283
NC3	mMaCIR196	146
NC3	mMaCIR196	160
NC3	mMaCIR196	162
NC3	mMaCIR214	101
NC3	mMaCIR214	106
NC3	mMaCIR231	229
NC3	mMaCIR231	239
NC3	mMaCIR231	263
NC3	mMaCIR24	231
NC3	mMaCIR24	238
NC3	mMaCIR260	191
NC3	mMaCIR260	193
NC3	mMaCIR260	203
NC3	mMaCIR264	227
NC3	mMaCIR264	245
NC3	mMaCIR27	227
NC3	mMaCIR27	229
NC3	mMaCIR307	146
NC3	mMaCIR307	150
NC3	mMaCIR39	316
NC3	mMaCIR39	338
NC3	mMaCIR40	163
NC3	mMaCIR40	165
NC3	mMaCIR45	262
NC3	mMaCIR45	270
NC3	mMaCIR45	274
NC4	Ma1-32	230
NC4	Ma1-32	232
NC4	Ma3-90	132
NC4	Ma3-90	143
NC4	Ma3-90	148
NC4	mMaCIR01	244
NC4	mMaCIR03	103
NC4	mMaCIR03	108
NC4	mMaCIR07	138
NC4	mMaCIR07	153
NC4	mMaCIR08	246
NC4	mMaCIR13	252
NC4	mMaCIR13	270
NC4	mMaCIR13	273
NC4	mMaCIR150	241
NC4	mMaCIR150	247
NC4	mMaCIR152	167
NC4	mMaCIR164	N/A
NC4	mMaCIR195	279
NC4	mMaCIR195	283
NC4	mMaCIR196	146
NC4	mMaCIR196	160
NC4	mMaCIR196	162
NC4	mMaCIR214	106
NC4	mMaCIR231	229
NC4	mMaCIR231	236
NC4	mMaCIR24	231
NC4	mMaCIR260	193
NC4	mMaCIR260	207
NC4	mMaCIR264	227
NC4	mMaCIR264	233
NC4	mMaCIR264	253
NC4	mMaCIR27	219
NC4	mMaCIR307	146
NC4	mMaCIR307	150
NC4	mMaCIR39	316
NC4	mMaCIR39	340
NC4	mMaCIR40	165
NC4	mMaCIR45	262
NC4	mMaCIR45	270
NC4	mMaCIR45	274
NC5	Ma1-32	230
NC5	Ma1-32	232
NC5	Ma3-90	132
NC5	Ma3-90	143
NC5	Ma3-90	148
NC5	mMaCIR01	244
NC5	mMaCIR03	103
NC5	mMaCIR03	108
NC5	mMaCIR07	138
NC5	mMaCIR07	153
NC5	mMaCIR08	246
NC5	mMaCIR13	252
NC5	mMaCIR13	270
NC5	mMaCIR13	273
NC5	mMaCIR150	241
NC5	mMaCIR150	247
NC5	mMaCIR152	167
NC5	mMaCIR164	N/A
NC5	mMaCIR195	279
NC5	mMaCIR195	283
NC5	mMaCIR196	146
NC5	mMaCIR196	160
NC5	mMaCIR196	162
NC5	mMaCIR214	106
NC5	mMaCIR231	229
NC5	mMaCIR231	236
NC5	mMaCIR24	231
NC5	mMaCIR260	193
NC5	mMaCIR260	207
NC5	mMaCIR264	227
NC5	mMaCIR264	233
NC5	mMaCIR264	253
NC5	mMaCIR27	219
NC5	mMaCIR307	146
NC5	mMaCIR307	150
NC5	mMaCIR39	316
NC5	mMaCIR39	338
NC5	mMaCIR40	165
NC5	mMaCIR45	262
NC5	mMaCIR45	270
NC5	mMaCIR45	274
NC6	Ma1-32	230
NC6	Ma1-32	232
NC6	Ma3-90	132
NC6	Ma3-90	143
NC6	Ma3-90	148
NC6	mMaCIR01	244
NC6	mMaCIR03	103
NC6	mMaCIR03	108
NC6	mMaCIR07	138
NC6	mMaCIR07	153
NC6	mMaCIR08	246
NC6	mMaCIR13	270
NC6	mMaCIR13	273
NC6	mMaCIR150	241
NC6	mMaCIR150	247
NC6	mMaCIR152	167
NC6	mMaCIR164	N/A
NC6	mMaCIR195	279
NC6	mMaCIR195	283
NC6	mMaCIR196	146
NC6	mMaCIR196	160
NC6	mMaCIR196	162
NC6	mMaCIR214	106
NC6	mMaCIR231	229
NC6	mMaCIR231	236
NC6	mMaCIR24	231
NC6	mMaCIR260	193
NC6	mMaCIR260	207
NC6	mMaCIR264	227
NC6	mMaCIR264	233
NC6	mMaCIR264	253
NC6	mMaCIR27	219
NC6	mMaCIR307	146
NC6	mMaCIR307	150
NC6	mMaCIR39	316
NC6	mMaCIR39	338
NC6	mMaCIR40	165
NC6	mMaCIR45	262
NC6	mMaCIR45	270
NC6	mMaCIR45	274
NC7	Ma1-32	230
NC7	Ma1-32	232
NC7	Ma3-90	132
NC7	Ma3-90	143
NC7	Ma3-90	148
NC7	mMaCIR01	244
NC7	mMaCIR03	103
NC7	mMaCIR03	108
NC7	mMaCIR07	138
NC7	mMaCIR07	153
NC7	mMaCIR08	246
NC7	mMaCIR13	252
NC7	mMaCIR13	270
NC7	mMaCIR13	273
NC7	mMaCIR150	241
NC7	mMaCIR150	247
NC7	mMaCIR152	167
NC7	mMaCIR164	N/A
NC7	mMaCIR195	279
NC7	mMaCIR195	283
NC7	mMaCIR196	146
NC7	mMaCIR196	160
NC7	mMaCIR196	162
NC7	mMaCIR214	106
NC7	mMaCIR231	229
NC7	mMaCIR231	236
NC7	mMaCIR24	231
NC7	mMaCIR260	193
NC7	mMaCIR260	207
NC7	mMaCIR264	227
NC7	mMaCIR264	233
NC7	mMaCIR264	253
NC7	mMaCIR27	219
NC7	mMaCIR307	146
NC7	mMaCIR307	150
NC7	mMaCIR39	316
NC7	mMaCIR39	338
NC7	mMaCIR40	165
NC7	mMaCIR45	262
NC7	mMaCIR45	270
NC7	mMaCIR45	274
NC8	Ma1-32	224
NC8	Ma3-90	145
NC8	mMaCIR01	292
NC8	mMaCIR03	103
NC8	mMaCIR03	108
NC8	mMaCIR07	147
NC8	mMaCIR08	250
NC8	mMaCIR08	252
NC8	mMaCIR13	273
NC8	mMaCIR150	241
NC8	mMaCIR150	244
NC8	mMaCIR152	167
NC8	mMaCIR164	N/A
NC8	mMaCIR196	156
NC8	mMaCIR196	162
NC8	mMaCIR214	106
NC8	mMaCIR214	108
NC8	mMaCIR231	239
NC8	mMaCIR24	231
NC8	mMaCIR260	187
NC8	mMaCIR264	227
NC8	mMaCIR27	231
NC8	mMaCIR307	150
NC8	mMaCIR39	336
NC8	mMaCIR39	338
NC8	mMaCIR40	178
NC8	mMaCIR45	262
NC9	Ma1-32	220
NC9	Ma1-32	240
NC9	Ma3-90	130
NC9	Ma3-90	141
NC9	Ma3-90	150
NC9	mMaCIR01	256
NC9	mMaCIR03	101
NC9	mMaCIR03	103
NC9	mMaCIR03	108
NC9	mMaCIR07	149
NC9	mMaCIR07	156
NC9	mMaCIR07	170
NC9	mMaCIR08	248
NC9	mMaCIR08	254
NC9	mMaCIR13	270
NC9	mMaCIR13	273
NC9	mMaCIR150	241
NC9	mMaCIR150	243
NC9	mMaCIR152	149
NC9	mMaCIR164	N/A
NC9	mMaCIR195	246
NC9	mMaCIR195	283
NC9	mMaCIR196	146
NC9	mMaCIR196	150
NC9	mMaCIR196	162
NC9	mMaCIR214	101
NC9	mMaCIR214	104
NC9	mMaCIR231	239
NC9	mMaCIR231	263
NC9	mMaCIR24	221
NC9	mMaCIR24	231
NC9	mMaCIR260	191
NC9	mMaCIR260	193
NC9	mMaCIR264	235
NC9	mMaCIR264	251
NC9	mMaCIR264	253
NC9	mMaCIR27	227
NC9	mMaCIR307	144
NC9	mMaCIR307	146
NC9	mMaCIR39	310
NC9	mMaCIR39	312
NC9	mMaCIR39	320
NC9	mMaCIR40	161
NC9	mMaCIR40	165
NC9	mMaCIR40	181
NC9	mMaCIR45	270
NC9	mMaCIR45	274
NC10	Ma1-32	230
NC10	Ma1-32	236
NC10	Ma3-90	132
NC10	Ma3-90	143
NC10	mMaCIR01	244
NC10	mMaCIR03	103
NC10	mMaCIR03	108
NC10	mMaCIR07	138
NC10	mMaCIR07	153
NC10	mMaCIR08	246
NC10	mMaCIR13	257
NC10	mMaCIR13	273
NC10	mMaCIR150	241
NC10	mMaCIR150	247
NC10	mMaCIR152	167
NC10	mMaCIR164	N/A
NC10	mMaCIR195	283
NC10	mMaCIR196	146
NC10	mMaCIR196	160
NC10	mMaCIR214	106
NC10	mMaCIR231	229
NC10	mMaCIR231	236
NC10	mMaCIR24	231
NC10	mMaCIR260	193
NC10	mMaCIR260	207
NC10	mMaCIR264	227
NC10	mMaCIR264	233
NC10	mMaCIR264	245
NC10	mMaCIR27	219
NC10	mMaCIR27	227
NC10	mMaCIR307	146
NC10	mMaCIR307	150
NC10	mMaCIR39	316
NC10	mMaCIR39	338
NC10	mMaCIR40	165
NC10	mMaCIR45	262
NC10	mMaCIR45	270
NC11	Ma1-32	220
NC11	Ma1-32	240
NC11	Ma3-90	130
NC11	Ma3-90	141
NC11	Ma3-90	150
NC11	mMaCIR01	256
NC11	mMaCIR03	101
NC11	mMaCIR03	103
NC11	mMaCIR03	108
NC11	mMaCIR07	149
NC11	mMaCIR07	156
NC11	mMaCIR07	170
NC11	mMaCIR08	248
NC11	mMaCIR08	254
NC11	mMaCIR13	270
NC11	mMaCIR13	273
NC11	mMaCIR150	241
NC11	mMaCIR150	243
NC11	mMaCIR152	149
NC11	mMaCIR164	N/A
NC11	mMaCIR195	246
NC11	mMaCIR195	283
NC11	mMaCIR196	146
NC11	mMaCIR196	150
NC11	mMaCIR196	162
NC11	mMaCIR214	101
NC11	mMaCIR214	104
NC11	mMaCIR231	239
NC11	mMaCIR231	263
NC11	mMaCIR24	221
NC11	mMaCIR24	231
NC11	mMaCIR260	191
NC11	mMaCIR260	193
NC11	mMaCIR264	235
NC11	mMaCIR264	251
NC11	mMaCIR264	253
NC11	mMaCIR27	227
NC11	mMaCIR307	144
NC11	mMaCIR307	146
NC11	mMaCIR39	310
NC11	mMaCIR39	312
NC11	mMaCIR39	320
NC11	mMaCIR40	161
NC11	mMaCIR40	165
NC11	mMaCIR40	181
NC11	mMaCIR45	270
NC11	mMaCIR45	274
NC12	Ma1-32	220
NC12	Ma1-32	240
NC12	Ma3-90	130
NC12	Ma3-90	141
NC12	Ma3-90	150
NC12	mMaCIR01	256
NC12	mMaCIR03	101
NC12	mMaCIR03	103
NC12	mMaCIR03	108
NC12	mMaCIR07	149
NC12	mMaCIR07	156
NC12	mMaCIR07	170
NC12	mMaCIR08	248
NC12	mMaCIR08	254
NC12	mMaCIR13	270
NC12	mMaCIR13	273
NC12	mMaCIR150	241
NC12	mMaCIR150	243
NC12	mMaCIR152	149
NC12	mMaCIR164	N/A
NC12	mMaCIR195	246
NC12	mMaCIR195	283
NC12	mMaCIR196	146
NC12	mMaCIR196	150
NC12	mMaCIR196	162
NC12	mMaCIR214	101
NC12	mMaCIR214	104
NC12	mMaCIR231	239
NC12	mMaCIR231	263
NC12	mMaCIR24	221
NC12	mMaCIR24	231
NC12	mMaCIR260	191
NC12	mMaCIR260	193
NC12	mMaCIR264	235
NC12	mMaCIR264	251
NC12	mMaCIR264	253
NC12	mMaCIR27	227
NC12	mMaCIR307	144
NC12	mMaCIR307	146
NC12	mMaCIR39	310
NC12	mMaCIR39	312
NC12	mMaCIR39	320
NC12	mMaCIR40	161
NC12	mMaCIR40	166
NC12	mMaCIR40	181
NC12	mMaCIR45	270
NC12	mMaCIR45	274
NC13	Ma1-32	232
NC13	Ma3-90	132
NC13	Ma3-90	143
NC13	Ma3-90	148
NC13	mMaCIR01	244
NC13	mMaCIR03	103
NC13	mMaCIR03	108
NC13	mMaCIR07	138
NC13	mMaCIR07	153
NC13	mMaCIR08	246
NC13	mMaCIR13	270
NC13	mMaCIR13	273
NC13	mMaCIR150	241
NC13	mMaCIR150	247
NC13	mMaCIR152	167
NC13	mMaCIR164	N/A
NC13	mMaCIR195	279
NC13	mMaCIR195	283
NC13	mMaCIR196	146
NC13	mMaCIR196	160
NC13	mMaCIR196	162
NC13	mMaCIR214	106
NC13	mMaCIR231	229
NC13	mMaCIR231	236
NC13	mMaCIR24	231
NC13	mMaCIR260	193
NC13	mMaCIR260	207
NC13	mMaCIR264	227
NC13	mMaCIR264	233
NC13	mMaCIR264	253
NC13	mMaCIR27	219
NC13	mMaCIR307	146
NC13	mMaCIR307	150
NC13	mMaCIR39	316
NC13	mMaCIR39	338
NC13	mMaCIR40	165
NC13	mMaCIR45	262
NC13	mMaCIR45	270
NC13	mMaCIR45	274
NC14 (T5)	Ma1-32	230
NC14 (T5)	Ma1-32	232
NC14 (T5)	Ma3-90	132
NC14 (T5)	Ma3-90	143
NC14 (T5)	Ma3-90	148
NC14 (T5)	mMaCIR01	244
NC14 (T5)	mMaCIR03	103
NC14 (T5)	mMaCIR03	108
NC14 (T5)	mMaCIR07	138
NC14 (T5)	mMaCIR07	153
NC14 (T5)	mMaCIR08	246
NC14 (T5)	mMaCIR13	270
NC14 (T5)	mMaCIR13	273
NC14 (T5)	mMaCIR150	241
NC14 (T5)	mMaCIR150	247
NC14 (T5)	mMaCIR152	167
NC14 (T5)	mMaCIR164	N/A
NC14 (T5)	mMaCIR195	279
NC14 (T5)	mMaCIR195	283
NC14 (T5)	mMaCIR196	146
NC14 (T5)	mMaCIR196	160
NC14 (T5)	mMaCIR196	162
NC14 (T5)	mMaCIR214	106
NC14 (T5)	mMaCIR231	229
NC14 (T5)	mMaCIR231	236
NC14 (T5)	mMaCIR24	231
NC14 (T5)	mMaCIR260	193
NC14 (T5)	mMaCIR260	207
NC14 (T5)	mMaCIR264	227
NC14 (T5)	mMaCIR264	233
NC14 (T5)	mMaCIR264	253
NC14 (T5)	mMaCIR27	219
NC14 (T5)	mMaCIR307	146
NC14 (T5)	mMaCIR307	150
NC14 (T5)	mMaCIR39	316
NC14 (T5)	mMaCIR39	338
NC14 (T5)	mMaCIR40	165
NC14 (T5)	mMaCIR45	262
NC14 (T5)	mMaCIR45	270
NC14 (T5)	mMaCIR45	274
NC15	Ma1-32	230
NC15	Ma1-32	236
NC15	Ma3-90	132
NC15	Ma3-90	143
NC15	mMaCIR01	244
NC15	mMaCIR03	103
NC15	mMaCIR03	108
NC15	mMaCIR07	138
NC15	mMaCIR07	153
NC15	mMaCIR08	246
NC15	mMaCIR13	257
NC15	mMaCIR13	273
NC15	mMaCIR150	241
NC15	mMaCIR150	247
NC15	mMaCIR152	167
NC15	mMaCIR164	N/A
NC15	mMaCIR195	283
NC15	mMaCIR196	146
NC15	mMaCIR196	160
NC15	mMaCIR214	106
NC15	mMaCIR231	229
NC15	mMaCIR231	236
NC15	mMaCIR24	231
NC15	mMaCIR260	193
NC15	mMaCIR260	207
NC15	mMaCIR264	227
NC15	mMaCIR264	233
NC15	mMaCIR264	245
NC15	mMaCIR27	219
NC15	mMaCIR27	227
NC15	mMaCIR307	146
NC15	mMaCIR307	150
NC15	mMaCIR39	316
NC15	mMaCIR39	338
NC15	mMaCIR40	165
NC15	mMaCIR45	262
NC15	mMaCIR45	270
NC16	Ma1-32	230
NC16	Ma1-32	232
NC16	Ma3-90	132
NC16	Ma3-90	143
NC16	Ma3-90	148
NC16	mMaCIR01	244
NC16	mMaCIR03	103
NC16	mMaCIR03	108
NC16	mMaCIR07	138
NC16	mMaCIR07	153
NC16	mMaCIR08	246
NC16	mMaCIR13	252
NC16	mMaCIR13	270
NC16	mMaCIR13	273
NC16	mMaCIR150	241
NC16	mMaCIR150	247
NC16	mMaCIR152	167
NC16	mMaCIR164	N/A
NC16	mMaCIR195	279
NC16	mMaCIR195	283
NC16	mMaCIR196	146
NC16	mMaCIR196	160
NC16	mMaCIR196	162
NC16	mMaCIR214	106
NC16	mMaCIR231	229
NC16	mMaCIR231	236
NC16	mMaCIR24	231
NC16	mMaCIR260	193
NC16	mMaCIR260	207
NC16	mMaCIR264	227
NC16	mMaCIR264	233
NC16	mMaCIR264	253
NC16	mMaCIR27	219
NC16	mMaCIR307	146
NC16	mMaCIR307	150
NC16	mMaCIR39	316
NC16	mMaCIR39	338
NC16	mMaCIR40	165
NC16	mMaCIR45	262
NC16	mMaCIR45	270
NC16	mMaCIR45	274
NC17	Ma1-32	230
NC17	Ma1-32	232
NC17	Ma3-90	132
NC17	Ma3-90	143
NC17	Ma3-90	148
NC17	mMaCIR01	244
NC17	mMaCIR03	103
NC17	mMaCIR03	108
NC17	mMaCIR07	138
NC17	mMaCIR07	153
NC17	mMaCIR08	246
NC17	mMaCIR13	252
NC17	mMaCIR13	270
NC17	mMaCIR13	273
NC17	mMaCIR150	241
NC17	mMaCIR150	247
NC17	mMaCIR152	167
NC17	mMaCIR164	N/A
NC17	mMaCIR195	279
NC17	mMaCIR195	283
NC17	mMaCIR196	146
NC17	mMaCIR196	160
NC17	mMaCIR196	162
NC17	mMaCIR214	106
NC17	mMaCIR231	229
NC17	mMaCIR231	236
NC17	mMaCIR24	231
NC17	mMaCIR260	193
NC17	mMaCIR260	207
NC17	mMaCIR264	227
NC17	mMaCIR264	233
NC17	mMaCIR264	253
NC17	mMaCIR27	219
NC17	mMaCIR307	146
NC17	mMaCIR307	150
NC17	mMaCIR39	316
NC17	mMaCIR39	338
NC17	mMaCIR40	165
NC17	mMaCIR45	262
NC17	mMaCIR45	270
NC17	mMaCIR45	274
NC18	Ma1-32	230
NC18	Ma1-32	232
NC18	Ma3-90	132
NC18	Ma3-90	143
NC18	Ma3-90	148
NC18	mMaCIR01	244
NC18	mMaCIR03	103
NC18	mMaCIR03	108
NC18	mMaCIR07	138
NC18	mMaCIR07	153
NC18	mMaCIR08	246
NC18	mMaCIR13	270
NC18	mMaCIR13	273
NC18	mMaCIR150	241
NC18	mMaCIR150	247
NC18	mMaCIR152	167
NC18	mMaCIR164	N/A
NC18	mMaCIR195	279
NC18	mMaCIR195	283
NC18	mMaCIR196	146
NC18	mMaCIR196	160
NC18	mMaCIR196	162
NC18	mMaCIR214	106
NC18	mMaCIR231	229
NC18	mMaCIR231	236
NC18	mMaCIR24	231
NC18	mMaCIR260	193
NC18	mMaCIR260	207
NC18	mMaCIR264	227
NC18	mMaCIR264	233
NC18	mMaCIR264	253
NC18	mMaCIR27	219
NC18	mMaCIR307	146
NC18	mMaCIR307	150
NC18	mMaCIR39	316
NC18	mMaCIR39	338
NC18	mMaCIR40	165
NC18	mMaCIR45	262
NC18	mMaCIR45	270
NC18	mMaCIR45	274
NC19	Ma1-32	230
NC19	Ma1-32	232
NC19	Ma3-90	132
NC19	Ma3-90	143
NC19	Ma3-90	148
NC19	mMaCIR01	244
NC19	mMaCIR03	103
NC19	mMaCIR03	108
NC19	mMaCIR07	138
NC19	mMaCIR07	153
NC19	mMaCIR08	246
NC19	mMaCIR13	270
NC19	mMaCIR13	273
NC19	mMaCIR150	241
NC19	mMaCIR150	247
NC19	mMaCIR152	167
NC19	mMaCIR164	N/A
NC19	mMaCIR195	279
NC19	mMaCIR195	283
NC19	mMaCIR196	146
NC19	mMaCIR196	160
NC19	mMaCIR196	162
NC19	mMaCIR214	106
NC19	mMaCIR231	229
NC19	mMaCIR231	236
NC19	mMaCIR24	231
NC19	mMaCIR260	193
NC19	mMaCIR260	207
NC19	mMaCIR264	227
NC19	mMaCIR264	233
NC19	mMaCIR264	253
NC19	mMaCIR27	219
NC19	mMaCIR307	146
NC19	mMaCIR307	150
NC19	mMaCIR39	316
NC19	mMaCIR39	338
NC19	mMaCIR40	165
NC19	mMaCIR45	262
NC19	mMaCIR45	270
NC19	mMaCIR45	274
NC20	Ma1-32	230
NC20	Ma1-32	232
NC20	Ma3-90	132
NC20	Ma3-90	143
NC20	Ma3-90	148
NC20	mMaCIR01	244
NC20	mMaCIR03	103
NC20	mMaCIR03	108
NC20	mMaCIR07	138
NC20	mMaCIR07	153
NC20	mMaCIR08	246
NC20	mMaCIR13	270
NC20	mMaCIR13	273
NC20	mMaCIR150	241
NC20	mMaCIR150	247
NC20	mMaCIR152	167
NC20	mMaCIR164	N/A
NC20	mMaCIR195	279
NC20	mMaCIR195	283
NC20	mMaCIR196	146
NC20	mMaCIR196	160
NC20	mMaCIR196	162
NC20	mMaCIR214	106
NC20	mMaCIR231	229
NC20	mMaCIR231	236
NC20	mMaCIR24	231
NC20	mMaCIR260	193
NC20	mMaCIR260	207
NC20	mMaCIR264	227
NC20	mMaCIR264	233
NC20	mMaCIR264	253
NC20	mMaCIR27	219
NC20	mMaCIR307	146
NC20	mMaCIR307	150
NC20	mMaCIR39	316
NC20	mMaCIR39	338
NC20	mMaCIR40	165
NC20	mMaCIR45	262
NC20	mMaCIR45	270
NC20	mMaCIR45	274
NC21	Ma1-32	230
NC21	Ma1-32	232
NC21	Ma3-90	132
NC21	Ma3-90	143
NC21	Ma3-90	148
NC21	mMaCIR01	244
NC21	mMaCIR03	103
NC21	mMaCIR03	108
NC21	mMaCIR07	138
NC21	mMaCIR07	153
NC21	mMaCIR08	246
NC21	mMaCIR13	270
NC21	mMaCIR13	273
NC21	mMaCIR150	241
NC21	mMaCIR150	247
NC21	mMaCIR152	167
NC21	mMaCIR164	N/A
NC21	mMaCIR195	279
NC21	mMaCIR195	283
NC21	mMaCIR196	146
NC21	mMaCIR196	160
NC21	mMaCIR196	162
NC21	mMaCIR214	106
NC21	mMaCIR231	229
NC21	mMaCIR231	236
NC21	mMaCIR24	231
NC21	mMaCIR260	193
NC21	mMaCIR260	207
NC21	mMaCIR264	227
NC21	mMaCIR264	233
NC21	mMaCIR264	253
NC21	mMaCIR27	219
NC21	mMaCIR307	146
NC21	mMaCIR307	150
NC21	mMaCIR39	316
NC21	mMaCIR39	338
NC21	mMaCIR40	165
NC21	mMaCIR45	262
NC21	mMaCIR45	270
NC21	mMaCIR45	274
NC22	Ma1-32	230
NC22	Ma1-32	232
NC22	Ma3-90	132
NC22	Ma3-90	143
NC22	Ma3-90	148
NC22	mMaCIR01	244
NC22	mMaCIR03	103
NC22	mMaCIR07	138
NC22	mMaCIR07	153
NC22	mMaCIR08	246
NC22	mMaCIR13	270
NC22	mMaCIR13	273
NC22	mMaCIR150	241
NC22	mMaCIR150	247
NC22	mMaCIR152	167
NC22	mMaCIR164	N/A
NC22	mMaCIR195	279
NC22	mMaCIR195	283
NC22	mMaCIR196	146
NC22	mMaCIR196	160
NC22	mMaCIR196	162
NC22	mMaCIR214	106
NC22	mMaCIR231	229
NC22	mMaCIR231	236
NC22	mMaCIR24	231
NC22	mMaCIR260	193
NC22	mMaCIR260	207
NC22	mMaCIR264	227
NC22	mMaCIR264	233
NC22	mMaCIR264	253
NC22	mMaCIR27	219
NC22	mMaCIR307	146
NC22	mMaCIR307	150
NC22	mMaCIR39	316
NC22	mMaCIR39	338
NC22	mMaCIR40	165
NC22	mMaCIR45	262
NC22	mMaCIR45	270
NC22	mMaCIR45	274
SM27	Ma1-32	220
SM27	Ma1-32	230
SM27	Ma3-90	130
SM27	Ma3-90	150
SM27	mMaCIR01	240
SM27	mMaCIR01	244
SM27	mMaCIR01	256
SM27	mMaCIR03	105
SM27	mMaCIR07	138
SM27	mMaCIR07	152
SM27	mMaCIR08	246
SM27	mMaCIR08	250
SM27	mMaCIR13	270
SM27	mMaCIR13	273
SM27	mMaCIR150	241
SM27	mMaCIR150	245
SM27	mMaCIR152	148
SM27	mMaCIR164	N/A
SM27	mMaCIR195	283
SM27	mMaCIR196	146
SM27	mMaCIR196	160
SM27	mMaCIR196	162
SM27	mMaCIR214	101
SM27	mMaCIR214	104
SM27	mMaCIR231	229
SM27	mMaCIR231	239
SM27	mMaCIR231	263
SM27	mMaCIR24	231
SM27	mMaCIR24	238
SM27	mMaCIR260	193
SM27	mMaCIR264	243
SM27	mMaCIR264	245
SM27	mMaCIR27	225
SM27	mMaCIR27	227
SM27	mMaCIR27	229
SM27	mMaCIR307	144
SM27	mMaCIR307	146
SM27	mMaCIR39	310
SM27	mMaCIR39	316
SM27	mMaCIR40	161
SM27	mMaCIR40	163
SM27	mMaCIR40	166
SM27	mMaCIR45	270
SM27	mMaCIR45	274
SM28	Ma1-32	230
SM28	Ma3-90	132
SM28	Ma3-90	143
SM28	mMaCIR01	252
SM28	mMaCIR01	281
SM28	mMaCIR03	103
SM28	mMaCIR03	108
SM28	mMaCIR07	138
SM28	mMaCIR07	142
SM28	mMaCIR07	153
SM28	mMaCIR08	246
SM28	mMaCIR13	270
SM28	mMaCIR150	241
SM28	mMaCIR164	N/A
SM28	mMaCIR195	275
SM28	mMaCIR196	146
SM28	mMaCIR196	160
SM28	mMaCIR214	106
SM28	mMaCIR231	231
SM28	mMaCIR231	236
SM28	mMaCIR24	231
SM28	mMaCIR260	191
SM28	mMaCIR264	227
SM28	mMaCIR264	245
SM28	mMaCIR264	253
SM28	mMaCIR27	219
SM28	mMaCIR27	222
SM28	mMaCIR307	146
SM28	mMaCIR307	150
SM28	mMaCIR39	316
SM28	mMaCIR39	334
SM28	mMaCIR39	338
SM28	mMaCIR40	165
SM28	mMaCIR40	167
SM28	mMaCIR45	270
SM29	Ma1-32	230
SM29	Ma3-90	132
SM29	Ma3-90	143
SM29	Ma3-90	145
SM29	mMaCIR01	256
SM29	mMaCIR01	292
SM29	mMaCIR03	103
SM29	mMaCIR07	138
SM29	mMaCIR07	140
SM29	mMaCIR07	147
SM29	mMaCIR08	246
SM29	mMaCIR13	252
SM29	mMaCIR13	270
SM29	mMaCIR150	243
SM29	mMaCIR150	245
SM29	mMaCIR150	247
SM29	mMaCIR152	167
SM29	mMaCIR152	179
SM29	mMaCIR164	N/A
SM29	mMaCIR195	283
SM29	mMaCIR196	160
SM29	mMaCIR196	162
SM29	mMaCIR214	104
SM29	mMaCIR214	106
SM29	mMaCIR231	229
SM29	mMaCIR231	236
SM29	mMaCIR24	225
SM29	mMaCIR24	231
SM29	mMaCIR260	191
SM29	mMaCIR260	207
SM29	mMaCIR264	227
SM29	mMaCIR264	247
SM29	mMaCIR27	219
SM29	mMaCIR307	146
SM29	mMaCIR307	150
SM29	mMaCIR39	316
SM29	mMaCIR39	338
SM29	mMaCIR39	351
SM29	mMaCIR40	165
SM29	mMaCIR45	262
SM29	mMaCIR45	270
SM30	Ma1-32	236
SM30	Ma3-90	132
SM30	Ma3-90	143
SM30	mMaCIR01	244
SM30	mMaCIR01	252
SM30	mMaCIR03	103
SM30	mMaCIR03	108
SM30	mMaCIR07	138
SM30	mMaCIR07	153
SM30	mMaCIR08	246
SM30	mMaCIR13	257
SM30	mMaCIR150	241
SM30	mMaCIR150	247
SM30	mMaCIR164	N/A
SM30	mMaCIR195	283
SM30	mMaCIR196	146
SM30	mMaCIR196	160
SM30	mMaCIR196	162
SM30	mMaCIR214	106
SM30	mMaCIR231	229
SM30	mMaCIR231	236
SM30	mMaCIR24	231
SM30	mMaCIR260	193
SM30	mMaCIR260	207
SM30	mMaCIR264	227
SM30	mMaCIR264	245
SM30	mMaCIR264	253
SM30	mMaCIR27	219
SM30	mMaCIR27	227
SM30	mMaCIR307	146
SM30	mMaCIR307	150
SM30	mMaCIR39	316
SM30	mMaCIR39	338
SM30	mMaCIR40	165
SM30	mMaCIR45	262
SM30	mMaCIR45	270
SM31	Ma1-32	236
SM31	Ma3-90	132
SM31	Ma3-90	143
SM31	mMaCIR01	244
SM31	mMaCIR01	252
SM31	mMaCIR03	103
SM31	mMaCIR03	108
SM31	mMaCIR07	138
SM31	mMaCIR07	153
SM31	mMaCIR08	246
SM31	mMaCIR13	257
SM31	mMaCIR150	241
SM31	mMaCIR150	247
SM31	mMaCIR164	N/A
SM31	mMaCIR195	283
SM31	mMaCIR196	146
SM31	mMaCIR196	160
SM31	mMaCIR196	162
SM31	mMaCIR214	106
SM31	mMaCIR231	229
SM31	mMaCIR231	236
SM31	mMaCIR24	231
SM31	mMaCIR260	193
SM31	mMaCIR260	207
SM31	mMaCIR264	227
SM31	mMaCIR264	245
SM31	mMaCIR264	255
SM31	mMaCIR27	219
SM31	mMaCIR27	227
SM31	mMaCIR307	146
SM31	mMaCIR307	150
SM31	mMaCIR39	316
SM31	mMaCIR39	338
SM31	mMaCIR40	165
SM31	mMaCIR45	265
SM31	mMaCIR45	274
SM32	Ma1-32	220
SM32	Ma1-32	230
SM32	Ma3-90	130
SM32	Ma3-90	143
SM32	Ma3-90	150
SM32	mMaCIR01	240
SM32	mMaCIR01	244
SM32	mMaCIR01	250
SM32	mMaCIR03	105
SM32	mMaCIR07	138
SM32	mMaCIR07	152
SM32	mMaCIR08	246
SM32	mMaCIR08	250
SM32	mMaCIR13	270
SM32	mMaCIR13	273
SM32	mMaCIR150	241
SM32	mMaCIR150	245
SM32	mMaCIR152	148
SM32	mMaCIR164	N/A
SM32	mMaCIR195	283
SM32	mMaCIR196	146
SM32	mMaCIR196	150
SM32	mMaCIR196	162
SM32	mMaCIR214	101
SM32	mMaCIR214	104
SM32	mMaCIR231	229
SM32	mMaCIR231	237
SM32	mMaCIR231	263
SM32	mMaCIR24	221
SM32	mMaCIR24	231
SM32	mMaCIR24	238
SM32	mMaCIR260	193
SM32	mMaCIR264	245
SM32	mMaCIR27	219
SM32	mMaCIR27	227
SM32	mMaCIR27	229
SM32	mMaCIR307	144
SM32	mMaCIR307	146
SM32	mMaCIR39	312
SM32	mMaCIR39	316
SM32	mMaCIR40	161
SM32	mMaCIR40	163
SM32	mMaCIR40	165
SM32	mMaCIR45	270
SM32	mMaCIR45	274
CI35	Ma1-32	230
CI35	Ma1-32	236
CI35	Ma3-90	132
CI35	Ma3-90	143
CI35	mMaCIR01	244
CI35	mMaCIR03	103
CI35	mMaCIR03	108
CI35	mMaCIR07	138
CI35	mMaCIR07	153
CI35	mMaCIR08	246
CI35	mMaCIR13	257
CI35	mMaCIR13	273
CI35	mMaCIR150	241
CI35	mMaCIR150	247
CI35	mMaCIR152	167
CI35	mMaCIR164	N/A
CI35	mMaCIR195	283
CI35	mMaCIR196	146
CI35	mMaCIR196	160
CI35	mMaCIR214	106
CI35	mMaCIR231	229
CI35	mMaCIR231	236
CI35	mMaCIR24	231
CI35	mMaCIR260	193
CI35	mMaCIR260	207
CI35	mMaCIR264	227
CI35	mMaCIR264	233
CI35	mMaCIR264	245
CI35	mMaCIR27	219
CI35	mMaCIR27	227
CI35	mMaCIR307	146
CI35	mMaCIR307	150
CI35	mMaCIR39	316
CI35	mMaCIR39	338
CI35	mMaCIR40	165
CI35	mMaCIR45	262
CI35	mMaCIR45	270
CI36	Ma1-32	230
CI36	Ma1-32	236
CI36	Ma3-90	132
CI36	Ma3-90	143
CI36	mMaCIR01	244
CI36	mMaCIR03	103
CI36	mMaCIR03	108
CI36	mMaCIR07	138
CI36	mMaCIR07	153
CI36	mMaCIR08	246
CI36	mMaCIR13	252
CI36	mMaCIR13	257
CI36	mMaCIR13	273
CI36	mMaCIR150	241
CI36	mMaCIR150	247
CI36	mMaCIR152	167
CI36	mMaCIR164	N/A
CI36	mMaCIR195	283
CI36	mMaCIR196	146
CI36	mMaCIR196	160
CI36	mMaCIR214	106
CI36	mMaCIR231	229
CI36	mMaCIR231	236
CI36	mMaCIR24	231
CI36	mMaCIR260	193
CI36	mMaCIR260	207
CI36	mMaCIR264	227
CI36	mMaCIR264	233
CI36	mMaCIR264	245
CI36	mMaCIR27	219
CI36	mMaCIR27	227
CI36	mMaCIR307	146
CI36	mMaCIR307	150
CI36	mMaCIR39	316
CI36	mMaCIR39	338
CI36	mMaCIR40	165
CI36	mMaCIR45	262
CI36	mMaCIR45	270
CI37	Ma1-32	230
CI37	Ma1-32	236
CI37	Ma3-90	132
CI37	Ma3-90	143
CI37	mMaCIR01	244
CI37	mMaCIR03	103
CI37	mMaCIR03	108
CI37	mMaCIR07	138
CI37	mMaCIR07	153
CI37	mMaCIR08	246
CI37	mMaCIR13	257
CI37	mMaCIR13	273
CI37	mMaCIR150	241
CI37	mMaCIR150	247
CI37	mMaCIR152	167
CI37	mMaCIR164	N/A
CI37	mMaCIR195	283
CI37	mMaCIR196	146
CI37	mMaCIR196	160
CI37	mMaCIR214	106
CI37	mMaCIR231	229
CI37	mMaCIR231	236
CI37	mMaCIR24	231
CI37	mMaCIR260	193
CI37	mMaCIR260	207
CI37	mMaCIR264	227
CI37	mMaCIR264	233
CI37	mMaCIR264	245
CI37	mMaCIR27	219
CI37	mMaCIR27	227
CI37	mMaCIR307	146
CI37	mMaCIR307	150
CI37	mMaCIR39	316
CI37	mMaCIR39	338
CI37	mMaCIR40	165
CI37	mMaCIR45	262
CI37	mMaCIR45	270
SI39	Ma1-32	240
SI39	Ma1-32	246
SI39	Ma3-90	150
SI39	mMaCIR01	240
SI39	mMaCIR01	273
SI39	mMaCIR03	101
SI39	mMaCIR03	103
SI39	mMaCIR03	105
SI39	mMaCIR07	147
SI39	mMaCIR07	152
SI39	mMaCIR08	248
SI39	mMaCIR08	250
SI39	mMaCIR13	270
SI39	mMaCIR150	241
SI39	mMaCIR152	167
SI39	mMaCIR164	N/A
SI39	mMaCIR195	283
SI39	mMaCIR196	146
SI39	mMaCIR196	160
SI39	mMaCIR214	108
SI39	mMaCIR231	229
SI39	mMaCIR231	236
SI39	mMaCIR24	231
SI39	mMaCIR24	242
SI39	mMaCIR24	266
SI39	mMaCIR260	187
SI39	mMaCIR260	191
SI39	mMaCIR260	193
SI39	mMaCIR264	227
SI39	mMaCIR264	235
SI39	mMaCIR27	225
SI39	mMaCIR307	144
SI39	mMaCIR307	150
SI39	mMaCIR39	316
SI39	mMaCIR39	336
SI39	mMaCIR39	358
SI39	mMaCIR40	163
SI39	mMaCIR45	263
SI39	mMaCIR45	265
SI39	mMaCIR45	270
SI40	Ma1-32	230
SI40	Ma3-90	132
SI40	Ma3-90	143
SI40	mMaCIR01	252
SI40	mMaCIR01	281
SI40	mMaCIR03	103
SI40	mMaCIR03	108
SI40	mMaCIR07	140
SI40	mMaCIR07	153
SI40	mMaCIR08	246
SI40	mMaCIR13	252
SI40	mMaCIR13	270
SI40	mMaCIR13	287
SI40	mMaCIR150	247
SI40	mMaCIR152	179
SI40	mMaCIR164	N/A
SI40	mMaCIR195	279
SI40	mMaCIR196	146
SI40	mMaCIR196	160
SI40	mMaCIR196	162
SI40	mMaCIR214	106
SI40	mMaCIR231	231
SI40	mMaCIR231	236
SI40	mMaCIR231	248
SI40	mMaCIR24	231
SI40	mMaCIR260	191
SI40	mMaCIR260	193
SI40	mMaCIR264	227
SI40	mMaCIR264	249
SI40	mMaCIR264	253
SI40	mMaCIR27	219
SI40	mMaCIR307	146
SI40	mMaCIR307	150
SI40	mMaCIR39	316
SI40	mMaCIR39	338
SI40	mMaCIR40	165
SI40	mMaCIR40	167
SI40	mMaCIR45	270
SI40	mMaCIR45	274
SI41	Ma1-32	232
SI41	Ma1-32	240
SI41	Ma3-90	143
SI41	Ma3-90	150
SI41	mMaCIR01	240
SI41	mMaCIR01	244
SI41	mMaCIR01	273
SI41	mMaCIR03	103
SI41	mMaCIR03	105
SI41	mMaCIR07	140
SI41	mMaCIR07	147
SI41	mMaCIR07	152
SI41	mMaCIR08	248
SI41	mMaCIR08	250
SI41	mMaCIR13	270
SI41	mMaCIR150	241
SI41	mMaCIR152	148
SI41	mMaCIR152	167
SI41	mMaCIR164	N/A
SI41	mMaCIR195	279
SI41	mMaCIR195	283
SI41	mMaCIR196	146
SI41	mMaCIR196	160
SI41	mMaCIR214	101
SI41	mMaCIR214	104
SI41	mMaCIR214	108
SI41	mMaCIR231	229
SI41	mMaCIR231	231
SI41	mMaCIR231	236
SI41	mMaCIR24	231
SI41	mMaCIR24	242
SI41	mMaCIR24	266
SI41	mMaCIR260	187
SI41	mMaCIR260	191
SI41	mMaCIR264	227
SI41	mMaCIR264	233
SI41	mMaCIR27	219
SI41	mMaCIR27	225
SI41	mMaCIR307	146
SI41	mMaCIR307	150
SI41	mMaCIR39	316
SI41	mMaCIR39	336
SI41	mMaCIR40	163
SI41	mMaCIR40	165
SI41	mMaCIR45	265
SI41	mMaCIR45	270
SI41	mMaCIR45	274
FSM44	Ma1-32	230
FSM44	Ma3-90	132
FSM44	Ma3-90	143
FSM44	mMaCIR01	252
FSM44	mMaCIR01	281
FSM44	mMaCIR03	103
FSM44	mMaCIR03	108
FSM44	mMaCIR07	138
FSM44	mMaCIR07	140
FSM44	mMaCIR07	153
FSM44	mMaCIR08	246
FSM44	mMaCIR13	270
FSM44	mMaCIR150	241
FSM44	mMaCIR164	N/A
FSM44	mMaCIR195	275
FSM44	mMaCIR196	146
FSM44	mMaCIR196	160
FSM44	mMaCIR214	106
FSM44	mMaCIR231	231
FSM44	mMaCIR231	236
FSM44	mMaCIR24	231
FSM44	mMaCIR260	191
FSM44	mMaCIR264	227
FSM44	mMaCIR264	247
FSM44	mMaCIR264	253
FSM44	mMaCIR27	219
FSM44	mMaCIR27	222
FSM44	mMaCIR307	146
FSM44	mMaCIR307	150
FSM44	mMaCIR39	316
FSM44	mMaCIR39	334
FSM44	mMaCIR39	338
FSM44	mMaCIR40	165
FSM44	mMaCIR40	167
FSM44	mMaCIR45	270
FSM45	Ma1-32	230
FSM45	Ma1-32	232
FSM45	Ma3-90	132
FSM45	Ma3-90	143
FSM45	mMaCIR01	244
FSM45	mMaCIR01	252
FSM45	mMaCIR01	281
FSM45	mMaCIR03	103
FSM45	mMaCIR03	108
FSM45	mMaCIR07	140
FSM45	mMaCIR07	153
FSM45	mMaCIR08	246
FSM45	mMaCIR13	266
FSM45	mMaCIR13	285
FSM45	mMaCIR150	247
FSM45	mMaCIR152	179
FSM45	mMaCIR164	N/A
FSM45	mMaCIR195	279
FSM45	mMaCIR195	283
FSM45	mMaCIR196	146
FSM45	mMaCIR196	160
FSM45	mMaCIR196	162
FSM45	mMaCIR214	106
FSM45	mMaCIR231	231
FSM45	mMaCIR231	236
FSM45	mMaCIR231	248
FSM45	mMaCIR24	225
FSM45	mMaCIR24	231
FSM45	mMaCIR260	191
FSM45	mMaCIR260	193
FSM45	mMaCIR264	227
FSM45	mMaCIR264	233
FSM45	mMaCIR264	249
FSM45	mMaCIR27	219
FSM45	mMaCIR307	146
FSM45	mMaCIR307	150
FSM45	mMaCIR39	316
FSM45	mMaCIR39	338
FSM45	mMaCIR40	165
FSM45	mMaCIR40	167
FSM45	mMaCIR45	262
FSM45	mMaCIR45	270
PF46	Ma1-32	230
PF46	Ma1-32	236
PF46	Ma3-90	132
PF46	Ma3-90	143
PF46	mMaCIR01	244
PF46	mMaCIR03	103
PF46	mMaCIR03	108
PF46	mMaCIR07	138
PF46	mMaCIR07	153
PF46	mMaCIR08	246
PF46	mMaCIR13	257
PF46	mMaCIR13	273
PF46	mMaCIR150	241
PF46	mMaCIR150	247
PF46	mMaCIR152	167
PF46	mMaCIR164	N/A
PF46	mMaCIR195	283
PF46	mMaCIR196	146
PF46	mMaCIR196	160
PF46	mMaCIR214	106
PF46	mMaCIR231	229
PF46	mMaCIR231	236
PF46	mMaCIR24	231
PF46	mMaCIR260	193
PF46	mMaCIR260	207
PF46	mMaCIR264	227
PF46	mMaCIR264	233
PF46	mMaCIR264	245
PF46	mMaCIR27	219
PF46	mMaCIR27	227
PF46	mMaCIR307	146
PF46	mMaCIR307	150
PF46	mMaCIR39	316
PF46	mMaCIR39	338
PF46	mMaCIR40	165
PF46	mMaCIR45	262
PF46	mMaCIR45	270
PF47	Ma1-32	230
PF47	Ma1-32	236
PF47	Ma3-90	132
PF47	Ma3-90	143
PF47	mMaCIR01	244
PF47	mMaCIR03	103
PF47	mMaCIR03	108
PF47	mMaCIR07	138
PF47	mMaCIR07	153
PF47	mMaCIR08	246
PF47	mMaCIR13	257
PF47	mMaCIR13	273
PF47	mMaCIR150	241
PF47	mMaCIR150	247
PF47	mMaCIR152	167
PF47	mMaCIR164	N/A
PF47	mMaCIR195	283
PF47	mMaCIR196	146
PF47	mMaCIR196	160
PF47	mMaCIR214	106
PF47	mMaCIR231	229
PF47	mMaCIR231	236
PF47	mMaCIR24	231
PF47	mMaCIR260	193
PF47	mMaCIR260	207
PF47	mMaCIR264	227
PF47	mMaCIR264	233
PF47	mMaCIR264	245
PF47	mMaCIR27	219
PF47	mMaCIR27	227
PF47	mMaCIR307	146
PF47	mMaCIR307	150
PF47	mMaCIR39	316
PF47	mMaCIR39	338
PF47	mMaCIR40	165
PF47	mMaCIR45	262
PF47	mMaCIR45	270
PF48	Ma1-32	230
PF48	Ma1-32	236
PF48	Ma3-90	132
PF48	Ma3-90	143
PF48	mMaCIR01	244
PF48	mMaCIR03	103
PF48	mMaCIR03	108
PF48	mMaCIR07	138
PF48	mMaCIR07	153
PF48	mMaCIR08	246
PF48	mMaCIR13	257
PF48	mMaCIR13	273
PF48	mMaCIR150	241
PF48	mMaCIR150	247
PF48	mMaCIR152	167
PF48	mMaCIR164	N/A
PF48	mMaCIR195	283
PF48	mMaCIR196	146
PF48	mMaCIR196	160
PF48	mMaCIR214	106
PF48	mMaCIR231	229
PF48	mMaCIR231	236
PF48	mMaCIR24	231
PF48	mMaCIR260	193
PF48	mMaCIR260	207
PF48	mMaCIR264	227
PF48	mMaCIR264	233
PF48	mMaCIR264	245
PF48	mMaCIR27	219
PF48	mMaCIR27	227
PF48	mMaCIR307	146
PF48	mMaCIR307	150
PF48	mMaCIR39	316
PF48	mMaCIR39	338
PF48	mMaCIR40	165
PF48	mMaCIR45	262
PF48	mMaCIR45	270
PF49	Ma1-32	230
PF49	Ma1-32	236
PF49	Ma3-90	132
PF49	Ma3-90	143
PF49	mMaCIR01	244
PF49	mMaCIR03	103
PF49	mMaCIR03	108
PF49	mMaCIR07	138
PF49	mMaCIR07	153
PF49	mMaCIR08	246
PF49	mMaCIR13	257
PF49	mMaCIR13	273
PF49	mMaCIR150	241
PF49	mMaCIR150	247
PF49	mMaCIR152	167
PF49	mMaCIR164	N/A
PF49	mMaCIR195	283
PF49	mMaCIR196	146
PF49	mMaCIR196	160
PF49	mMaCIR214	106
PF49	mMaCIR231	229
PF49	mMaCIR231	236
PF49	mMaCIR24	231
PF49	mMaCIR260	193
PF49	mMaCIR260	207
PF49	mMaCIR264	227
PF49	mMaCIR264	233
PF49	mMaCIR264	245
PF49	mMaCIR27	219
PF49	mMaCIR27	227
PF49	mMaCIR307	146
PF49	mMaCIR307	150
PF49	mMaCIR39	316
PF49	mMaCIR39	338
PF49	mMaCIR40	165
PF49	mMaCIR45	262
PF49	mMaCIR45	270
PF50	Ma1-32	230
PF50	Ma1-32	236
PF50	Ma3-90	132
PF50	Ma3-90	143
PF50	mMaCIR01	244
PF50	mMaCIR03	103
PF50	mMaCIR03	108
PF50	mMaCIR07	138
PF50	mMaCIR07	153
PF50	mMaCIR08	246
PF50	mMaCIR13	257
PF50	mMaCIR13	273
PF50	mMaCIR150	241
PF50	mMaCIR150	247
PF50	mMaCIR152	167
PF50	mMaCIR164	N/A
PF50	mMaCIR195	283
PF50	mMaCIR196	146
PF50	mMaCIR196	160
PF50	mMaCIR214	106
PF50	mMaCIR231	229
PF50	mMaCIR231	236
PF50	mMaCIR24	231
PF50	mMaCIR260	193
PF50	mMaCIR260	207
PF50	mMaCIR264	227
PF50	mMaCIR264	233
PF50	mMaCIR264	247
PF50	mMaCIR27	219
PF50	mMaCIR27	227
PF50	mMaCIR307	146
PF50	mMaCIR307	150
PF50	mMaCIR39	316
PF50	mMaCIR39	338
PF50	mMaCIR40	165
PF50	mMaCIR45	262
PF50	mMaCIR45	270
PF51	Ma1-32	230
PF51	Ma1-32	236
PF51	Ma3-90	132
PF51	Ma3-90	143
PF51	mMaCIR01	244
PF51	mMaCIR03	103
PF51	mMaCIR03	108
PF51	mMaCIR07	138
PF51	mMaCIR07	153
PF51	mMaCIR08	246
PF51	mMaCIR13	257
PF51	mMaCIR13	273
PF51	mMaCIR150	241
PF51	mMaCIR150	247
PF51	mMaCIR152	167
PF51	mMaCIR164	N/A
PF51	mMaCIR195	283
PF51	mMaCIR196	146
PF51	mMaCIR196	160
PF51	mMaCIR214	106
PF51	mMaCIR231	229
PF51	mMaCIR231	236
PF51	mMaCIR24	231
PF51	mMaCIR260	193
PF51	mMaCIR260	207
PF51	mMaCIR264	227
PF51	mMaCIR264	233
PF51	mMaCIR264	245
PF51	mMaCIR27	219
PF51	mMaCIR27	227
PF51	mMaCIR307	146
PF51	mMaCIR307	150
PF51	mMaCIR39	316
PF51	mMaCIR39	338
PF51	mMaCIR40	165
PF51	mMaCIR45	262
PF51	mMaCIR45	270
PF52	Ma1-32	230
PF52	Ma1-32	236
PF52	Ma3-90	132
PF52	Ma3-90	143
PF52	mMaCIR01	244
PF52	mMaCIR03	103
PF52	mMaCIR03	108
PF52	mMaCIR07	138
PF52	mMaCIR07	153
PF52	mMaCIR08	246
PF52	mMaCIR13	257
PF52	mMaCIR13	273
PF52	mMaCIR150	241
PF52	mMaCIR150	247
PF52	mMaCIR152	167
PF52	mMaCIR164	N/A
PF52	mMaCIR195	283
PF52	mMaCIR196	146
PF52	mMaCIR196	160
PF52	mMaCIR214	106
PF52	mMaCIR231	229
PF52	mMaCIR231	236
PF52	mMaCIR24	231
PF52	mMaCIR260	193
PF52	mMaCIR260	207
PF52	mMaCIR264	227
PF52	mMaCIR264	233
PF52	mMaCIR264	245
PF52	mMaCIR27	219
PF52	mMaCIR27	227
PF52	mMaCIR307	146
PF52	mMaCIR307	150
PF52	mMaCIR39	316
PF52	mMaCIR39	338
PF52	mMaCIR40	165
PF52	mMaCIR45	262
PF52	mMaCIR45	270
PF53	Ma1-32	230
PF53	Ma1-32	236
PF53	Ma3-90	132
PF53	Ma3-90	143
PF53	mMaCIR01	244
PF53	mMaCIR03	103
PF53	mMaCIR03	108
PF53	mMaCIR07	138
PF53	mMaCIR07	153
PF53	mMaCIR08	246
PF53	mMaCIR13	257
PF53	mMaCIR13	273
PF53	mMaCIR150	241
PF53	mMaCIR150	247
PF53	mMaCIR152	167
PF53	mMaCIR164	N/A
PF53	mMaCIR195	283
PF53	mMaCIR196	146
PF53	mMaCIR196	160
PF53	mMaCIR214	106
PF53	mMaCIR231	229
PF53	mMaCIR231	236
PF53	mMaCIR24	231
PF53	mMaCIR260	193
PF53	mMaCIR260	207
PF53	mMaCIR264	227
PF53	mMaCIR264	233
PF53	mMaCIR264	245
PF53	mMaCIR27	219
PF53	mMaCIR27	227
PF53	mMaCIR307	146
PF53	mMaCIR307	150
PF53	mMaCIR39	316
PF53	mMaCIR39	338
PF53	mMaCIR40	165
PF53	mMaCIR45	262
PF53	mMaCIR45	270
PF54	Ma1-32	230
PF54	Ma1-32	236
PF54	Ma3-90	132
PF54	Ma3-90	143
PF54	mMaCIR01	244
PF54	mMaCIR03	103
PF54	mMaCIR03	108
PF54	mMaCIR07	138
PF54	mMaCIR07	153
PF54	mMaCIR08	246
PF54	mMaCIR13	257
PF54	mMaCIR13	273
PF54	mMaCIR150	241
PF54	mMaCIR150	247
PF54	mMaCIR152	167
PF54	mMaCIR164	N/A
PF54	mMaCIR195	283
PF54	mMaCIR196	146
PF54	mMaCIR196	160
PF54	mMaCIR214	106
PF54	mMaCIR231	229
PF54	mMaCIR231	236
PF54	mMaCIR24	231
PF54	mMaCIR260	193
PF54	mMaCIR260	207
PF54	mMaCIR264	227
PF54	mMaCIR264	233
PF54	mMaCIR264	245
PF54	mMaCIR27	219
PF54	mMaCIR27	225
PF54	mMaCIR307	146
PF54	mMaCIR307	150
PF54	mMaCIR39	316
PF54	mMaCIR39	338
PF54	mMaCIR40	165
PF54	mMaCIR45	262
PF54	mMaCIR45	270
PF55	Ma1-32	230
PF55	Ma1-32	236
PF55	Ma3-90	132
PF55	Ma3-90	143
PF55	mMaCIR01	244
PF55	mMaCIR03	103
PF55	mMaCIR03	108
PF55	mMaCIR07	138
PF55	mMaCIR07	153
PF55	mMaCIR08	246
PF55	mMaCIR13	257
PF55	mMaCIR13	273
PF55	mMaCIR150	241
PF55	mMaCIR150	247
PF55	mMaCIR152	167
PF55	mMaCIR164	N/A
PF55	mMaCIR195	283
PF55	mMaCIR196	146
PF55	mMaCIR196	160
PF55	mMaCIR214	106
PF55	mMaCIR231	229
PF55	mMaCIR231	236
PF55	mMaCIR24	231
PF55	mMaCIR260	193
PF55	mMaCIR260	207
PF55	mMaCIR264	227
PF55	mMaCIR264	233
PF55	mMaCIR264	245
PF55	mMaCIR27	219
PF55	mMaCIR27	227
PF55	mMaCIR307	146
PF55	mMaCIR307	150
PF55	mMaCIR39	316
PF55	mMaCIR39	338
PF55	mMaCIR40	165
PF55	mMaCIR45	262
PF55	mMaCIR45	270
PF56	Ma1-32	230
PF56	Ma1-32	236
PF56	Ma3-90	132
PF56	Ma3-90	143
PF56	mMaCIR01	244
PF56	mMaCIR03	103
PF56	mMaCIR03	108
PF56	mMaCIR07	138
PF56	mMaCIR07	153
PF56	mMaCIR08	246
PF56	mMaCIR13	257
PF56	mMaCIR13	273
PF56	mMaCIR150	241
PF56	mMaCIR150	247
PF56	mMaCIR152	167
PF56	mMaCIR164	N/A
PF56	mMaCIR195	283
PF56	mMaCIR196	146
PF56	mMaCIR196	160
PF56	mMaCIR214	106
PF56	mMaCIR231	229
PF56	mMaCIR231	236
PF56	mMaCIR24	231
PF56	mMaCIR260	193
PF56	mMaCIR260	207
PF56	mMaCIR264	227
PF56	mMaCIR264	233
PF56	mMaCIR264	245
PF56	mMaCIR27	219
PF56	mMaCIR27	227
PF56	mMaCIR307	146
PF56	mMaCIR307	150
PF56	mMaCIR39	316
PF56	mMaCIR39	338
PF56	mMaCIR40	165
PF56	mMaCIR45	262
PF56	mMaCIR45	270
PF57	Ma1-32	230
PF57	Ma3-90	132
PF57	Ma3-90	143
PF57	mMaCIR01	252
PF57	mMaCIR01	281
PF57	mMaCIR03	103
PF57	mMaCIR03	108
PF57	mMaCIR07	140
PF57	mMaCIR07	153
PF57	mMaCIR08	246
PF57	mMaCIR13	270
PF57	mMaCIR13	287
PF57	mMaCIR150	247
PF57	mMaCIR152	179
PF57	mMaCIR164	N/A
PF57	mMaCIR195	279
PF57	mMaCIR196	146
PF57	mMaCIR196	160
PF57	mMaCIR196	162
PF57	mMaCIR214	106
PF57	mMaCIR231	231
PF57	mMaCIR231	236
PF57	mMaCIR231	248
PF57	mMaCIR24	231
PF57	mMaCIR260	191
PF57	mMaCIR260	193
PF57	mMaCIR264	227
PF57	mMaCIR264	249
PF57	mMaCIR264	253
PF57	mMaCIR27	219
PF57	mMaCIR307	146
PF57	mMaCIR307	150
PF57	mMaCIR39	316
PF57	mMaCIR39	338
PF57	mMaCIR40	165
PF57	mMaCIR40	167
PF57	mMaCIR45	270
PF57	mMaCIR45	274
PF58	Ma1-32	230
PF58	Ma3-90	132
PF58	Ma3-90	143
PF58	mMaCIR01	252
PF58	mMaCIR01	281
PF58	mMaCIR03	103
PF58	mMaCIR03	108
PF58	mMaCIR07	140
PF58	mMaCIR07	153
PF58	mMaCIR08	246
PF58	mMaCIR13	270
PF58	mMaCIR13	287
PF58	mMaCIR150	247
PF58	mMaCIR152	179
PF58	mMaCIR164	N/A
PF58	mMaCIR195	279
PF58	mMaCIR196	146
PF58	mMaCIR196	160
PF58	mMaCIR196	162
PF58	mMaCIR214	106
PF58	mMaCIR231	231
PF58	mMaCIR231	236
PF58	mMaCIR231	248
PF58	mMaCIR24	231
PF58	mMaCIR260	191
PF58	mMaCIR260	193
PF58	mMaCIR264	227
PF58	mMaCIR264	249
PF58	mMaCIR264	253
PF58	mMaCIR27	219
PF58	mMaCIR307	146
PF58	mMaCIR307	150
PF58	mMaCIR39	316
PF58	mMaCIR39	338
PF58	mMaCIR40	165
PF58	mMaCIR40	167
PF58	mMaCIR45	270
PF58	mMaCIR45	274
PF59	Ma1-32	230
PF59	Ma1-32	236
PF59	Ma3-90	132
PF59	Ma3-90	143
PF59	mMaCIR01	244
PF59	mMaCIR03	103
PF59	mMaCIR03	108
PF59	mMaCIR07	138
PF59	mMaCIR07	153
PF59	mMaCIR08	246
PF59	mMaCIR13	257
PF59	mMaCIR13	273
PF59	mMaCIR150	241
PF59	mMaCIR150	247
PF59	mMaCIR152	167
PF59	mMaCIR164	N/A
PF59	mMaCIR195	283
PF59	mMaCIR196	146
PF59	mMaCIR196	160
PF59	mMaCIR214	106
PF59	mMaCIR231	229
PF59	mMaCIR231	236
PF59	mMaCIR24	231
PF59	mMaCIR260	193
PF59	mMaCIR260	207
PF59	mMaCIR264	227
PF59	mMaCIR264	233
PF59	mMaCIR264	245
PF59	mMaCIR27	219
PF59	mMaCIR27	227
PF59	mMaCIR307	146
PF59	mMaCIR307	150
PF59	mMaCIR39	316
PF59	mMaCIR39	338
PF59	mMaCIR40	165
PF59	mMaCIR45	262
PF59	mMaCIR45	270
PF60	Ma1-32	230
PF60	Ma1-32	236
PF60	Ma3-90	132
PF60	Ma3-90	143
PF60	mMaCIR01	244
PF60	mMaCIR03	103
PF60	mMaCIR03	108
PF60	mMaCIR07	138
PF60	mMaCIR07	153
PF60	mMaCIR08	246
PF60	mMaCIR13	257
PF60	mMaCIR13	273
PF60	mMaCIR150	241
PF60	mMaCIR150	247
PF60	mMaCIR152	167
PF60	mMaCIR164	N/A
PF60	mMaCIR195	283
PF60	mMaCIR196	146
PF60	mMaCIR196	160
PF60	mMaCIR214	106
PF60	mMaCIR231	229
PF60	mMaCIR231	236
PF60	mMaCIR24	231
PF60	mMaCIR260	193
PF60	mMaCIR260	207
PF60	mMaCIR264	227
PF60	mMaCIR264	233
PF60	mMaCIR264	245
PF60	mMaCIR27	219
PF60	mMaCIR27	227
PF60	mMaCIR307	146
PF60	mMaCIR307	150
PF60	mMaCIR39	316
PF60	mMaCIR39	338
PF60	mMaCIR40	165
PF60	mMaCIR45	262
PF60	mMaCIR45	270
PF61	Ma1-32	230
PF61	Ma3-90	132
[truncated: 1,906 more rows]

## Sheet: DArT Data
							Accession code
DArT Marker Name	Quality Clustering	Quality P	Quality Q	Quality Reproducibility	Call Rate	PIC	NC1	SM30	VUT284	PF58	VUT205	HW82	VUT217	VUT218	PF57	VUT209	SM29	NC3	SM32	HW84	VUT248	VUT214	VUT202	VUT255	HW79	PF55	VUT036	SM28	NC5	FJ62	VUT271	VUT244	HW86	VUT212	VUT224	VUT257	HW77	NC22	NC7	CI37	VUT269*	HW88	VUT242	VUT222	VUT228	PNG75	PF51	VUT073	NC2
baPt-302669	1	93.149	92.733	100	100	0.174	0	0	1	0	0	0	0	0	0	0	1	0	0	0	0	1	0	0	0	0	0	0	0	0	0	1	0	0	0	0	0	0	0	0	0	0	1	0	1	0	0	1	0
baPt-302693	1	79.03	78.714	96.855	90.625	0.375	1	1	1	1	1	1	1	0	1	0	1	1	1	1	0	1	0	1	1	1	1	1	1	1	1	1	1	1	0	0	1	1	1	1	1	1	1	1	1	1	1	1	1
baPt-302704	1	85.961	85.573	100	96.875	0.325	0	0	0	0	0	0	0	0	0	1	0	1	0	0	1	0	1	0	0	0	0	0	0	0	1	0	0	0	0	1	0	0	0	0	1	0	0	0	0	0	0	0	0
baPt-302705	1	83.337	82.954	100	96.429	0.061	0	0	0	0	0	0	0	0	0	0	0	0	1	0	0	0	0	0	0	0	0	0	0	0	0	0	0	0	0	0	0	1	0	0	0	0	0	0	0	0	0	0	0
baPt-302710	1	90.784	90.379	100	98.661	0.381	0	0	1	0	0	0	0	0	0	1	0	0	1	0	1	0	1	0	0	0	0	0	1	0	1	1	0	1	0	1	0	0	1	0	0	0	0	0	0	0	0	0	0
baPt-302712	1	91.989	91.579	100	97.768	0.403	0	0	1	0	0	0	0	1	0	1	0	1	1	0	1	0	1	0	0	0	0	0	0	0	1	1	0	0	1	1	0	1	0	0	1	0	0	0	0	1	0	0	0
baPt-302717	1	92.563	92.098	100	87.054	0.468	1	1	1	N/A	1	1	0	1	1	0	1	0	0	N/A	N/A	N/A	N/A	1	1	1	1	0	1	1	0	1	1	1	1	0	1	1	1	1	0	1	1	1	1	N/A	N/A	N/A	1
baPt-302718	1	80.517	80.16	100	98.214	0.125	0	0	0	0	0	0	0	0	0	1	0	0	0	0	0	N/A	N/A	0	0	0	0	0	0	0	0	0	0	0	0	0	0	0	0	0	0	0	0	0	0	0	0	0	0
baPt-302719	1	80.851	80.49	97.484	91.071	0.499	1	1	1	0	1	1	N/A	0	0	0	0	0	N/A	1	0	0	0	1	N/A	1	1	0	1	1	1	1	1	1	0	0	0	1	1	1	1	1	0	1	0	1	1	1	1
baPt-302720	1	87.533	87.143	98.742	97.321	0.309	0	0	0	0	0	0	0	0	0	0	1	1	1	0	1	1	1	0	0	0	0	0	0	0	1	0	0	0	0	1	0	1	0	0	1	0	1	0	1	0	0	0	0
baPt-302723	1	80.994	80.601	100	89.732	0.269	1	1	0	1	1	1	1	0	1	1	1	0	1	N/A	N/A	1	1	1	1	1	1	1	1	1	0	0	1	1	0	1	1	1	1	1	1	1	1	1	1	1	N/A	N/A	1
baPt-302724	1	93.023	92.567	100	88.839	0.5	1	1	1	0	1	1	0	0	0	0	1	0	1	1	0	1	0	1	1	1	1	0	1	1	0	1	1	1	0	0	0	N/A	1	1	N/A	1	1	1	1	N/A	1	1	1
baPt-302728	1	89.731	89.32	100	93.304	0.438	0	0	1	0	0	0	0	0	0	1	1	1	1	0	1	N/A	1	0	0	0	0	0	0	0	1	1	0	0	0	1	0	1	0	0	1	0	1	0	1	0	0	1	0
baPt-302756	1	79.346	78.992	100	91.964	0.319	0	0	1	0	0	0	0	0	0	0	1	1	0	0	0	1	N/A	0	0	0	0	0	0	0	1	1	0	0	0	0	0	N/A	0	0	1	0	1	0	1	0	0	1	0
baPt-302763	1	84.294	83.846	98.113	82.589	0.367	1	1	1	1	1	1	1	0	1	0	1	1	0	1	0	N/A	N/A	1	1	1	1	1	1	1	1	1	1	1	0	0	1	1	1	0	1	1	1	1	1	N/A	N/A	N/A	1
baPt-302771	1	78.951	78.558	100	86.607	0.252	1	0	1	1	1	1	1	1	1	1	0	1	0	1	1	1	1	1	1	1	1	1	1	1	1	1	1	1	1	1	1	0	0	0	1	1	1	1	1	1	1	1	0
baPt-302775	0	76.584	76.426	98.113	92.411	0.053	0	0	N/A	1	0	0	0	0	0	0	0	0	0	0	0	0	0	0	0	0	0	0	0	0	0	0	0	0	0	0	0	0	0	1	0	0	0	0	0	0	0	0	0
baPt-302789	1	85.861	85.508	100	91.964	0.461	1	N/A	1	0	1	1	0	0	0	0	0	0	0	1	0	0	0	1	1	1	1	0	0	1	N/A	1	1	0	0	0	0	N/A	0	N/A	1	1	0	1	0	N/A	1	0	1
baPt-302796	1	88.65	88.229	100	92.857	0.297	1	1	0	1	1	1	1	1	1	1	0	1	1	1	1	0	1	1	1	1	1	1	1	1	1	0	1	1	1	1	1	1	1	1	N/A	1	0	1	0	1	1	0	1
baPt-302797	1	78.155	77.803	100	99.107	0.04	0	0	0	0	0	0	0	0	0	0	0	0	0	0	0	0	0	0	0	0	0	0	0	0	0	0	0	0	0	0	0	0	0	0	0	0	0	0	0	0	0	0	0
baPt-302803	1	82.18	81.827	99.371	91.071	0.475	1	0	1	0	1	1	0	0	0	0	0	0	1	1	N/A	0	0	1	1	1	1	0	0	1	N/A	1	N/A	0	0	0	0	1	0	0	1	1	0	1	0	0	1	0	1
baPt-302809	1	76.408	76.064	100	97.321	0.135	0	0	0	0	0	0	0	0	0	0	1	0	0	0	0	1	0	0	0	0	0	0	0	0	0	0	0	0	0	0	0	N/A	0	0	0	0	1	0	1	1	0	1	0
baPt-302812	1	85.104	84.719	100	90.179	0.495	N/A	0	N/A	N/A	1	N/A	N/A	1	0	0	N/A	0	0	1	0	N/A	0	1	1	1	1	0	1	1	0	0	1	1	1	0	0	N/A	1	1	0	1	N/A	1	0	0	1	0	1
baPt-302823	1	91.558	91.149	100	98.661	0.43	0	0	0	1	0	0	1	1	1	0	0	1	1	0	1	0	1	0	0	0	0	1	0	0	0	0	0	0	1	1	1	0	0	0	0	0	0	0	0	1	0	0	0
baPt-302825	1	78.14	77.792	100	96.875	0.204	1	1	0	1	1	1	1	1	1	1	0	1	1	1	1	0	1	1	1	1	1	1	N/A	N/A	1	0	1	1	1	1	1	1	1	1	1	1	0	1	0	1	1	0	1
baPt-302827	0	77.158	76.999	100	89.732	0.303	1	N/A	1	1	1	1	1	1	1	1	0	1	N/A	1	1	0	1	1	1	1	1	1	1	1	1	1	1	1	1	1	1	N/A	1	N/A	1	1	0	1	0	1	1	0	1
baPt-302836	1	78.025	77.619	100	85.268	0.047	0	0	0	0	0	0	0	0	0	0	0	0	1	N/A	N/A	N/A	N/A	0	0	0	0	0	0	0	0	0	0	0	0	0	0	1	0	0	N/A	0	0	0	0	N/A	N/A	N/A	0
baPt-302843	1	85.005	84.602	100	91.071	0.472	1	0	1	0	1	1	0	0	0	0	0	0	1	1	0	N/A	N/A	1	1	1	1	0	0	1	N/A	1	1	0	0	0	0	0	0	0	1	1	0	1	0	0	1	0	1
baPt-302846	1	88.589	88.19	100	97.768	0.248	0	0	1	0	0	0	0	0	0	0	1	1	1	0	0	1	0	0	0	0	0	0	0	0	1	1	0	0	0	N/A	0	N/A	0	0	0	0	1	0	1	0	0	1	0
baPt-302852	1	75.429	75.112	100	96.429	0.145	0	0	1	0	0	0	0	0	0	0	N/A	0	1	0	0	1	0	0	0	0	0	0	0	0	0	1	0	0	0	0	0	1	0	0	0	0	1	0	1	0	0	N/A	0
baPt-302855	0	76.563	77.615	100	97.321	0.051	0	0	0	0	0	0	0	0	0	0	0	0	1	0	0	0	0	0	0	0	0	0	0	0	0	0	0	0	0	0	0	1	0	0	0	0	0	0	0	0	0	0	0
baPt-302873	1	75.7	75.689	100	89.286	0.056	0	0	0	0	0	0	0	0	0	0	0	0	1	0	0	0	0	0	0	0	0	0	0	0	0	0	0	0	0	0	0	1	0	0	N/A	0	0	0	0	N/A	0	0	0
baPt-302893	1	82.912	82.505	99.371	88.839	0.263	0	N/A	0	0	0	0	0	0	0	0	0	0	1	0	1	0	1	0	0	0	0	0	0	0	1	0	0	0	0	1	0	1	0	0	0	0	0	0	0	0	0	0	0
baPt-302907	1	82.119	81.762	100	92.411	0.451	1	1	1	0	1	1	1	0	0	0	1	1	1	1	0	1	0	1	1	1	1	1	1	1	1	1	1	1	0	0	0	1	1	1	1	1	1	1	1	1	1	1	1
baPt-302923	1	76.159	75.818	99.371	87.946	0.4	1	1	1	1	1	1	1	0	1	0	1	1	0	1	0	1	0	1	1	1	1	1	1	1	1	1	1	1	0	0	1	0	1	1	1	N/A	1	N/A	1	1	1	1	1
baPt-302932	1	91.176	90.754	100	94.643	0.256	0	0	1	0	0	0	1	0	0	0	0	0	N/A	0	0	0	0	0	0	0	0	0	0	0	0	1	0	0	0	0	0	N/A	0	0	1	0	0	0	0	0	0	0	0
baPt-302956	1	83.323	82.905	99.371	83.929	0.464	1	0	0	1	1	1	1	1	1	1	0	1	0	1	1	0	1	1	1	1	1	1	1	1	1	0	1	1	1	1	1	0	N/A	0	N/A	1	0	1	0	N/A	1	0	0
baPt-302962	0	77.081	76.693	99.371	86.607	0.101	0	0	0	0	0	0	0	0	0	0	0	0	1	N/A	N/A	N/A	N/A	0	0	0	0	0	0	0	0	0	0	0	0	0	0	1	0	0	N/A	0	0	0	0	N/A	N/A	N/A	0
baPt-302968	1	85.538	85.108	100	85.714	0.293	0	1	0	0	0	0	0	0	0	0	1	0	1	0	0	0	0	0	0	0	0	0	0	0	0	0	0	0	0	0	0	1	1	1	N/A	0	0	0	0	N/A	N/A	N/A	N/A
baPt-302971	1	88.255	87.865	99.371	95.982	0.281	0	0	0	0	0	0	0	0	0	1	0	0	N/A	0	1	0	1	0	0	0	0	0	0	0	1	0	0	0	0	1	0	1	0	0	0	0	0	0	0	0	0	0	0
baPt-302980	1	77.821	77.43	100	88.393	0.056	0	0	0	0	0	0	0	0	0	0	0	0	1	N/A	N/A	N/A	N/A	0	0	0	0	0	0	0	0	0	0	0	0	0	0	1	0	0	0	0	0	0	0	N/A	N/A	N/A	0
baPt-302987	1	85.642	85.186	100	79.464	0.37	1	1	0	1	1	1	1	1	1	1	0	1	1	N/A	N/A	N/A	N/A	1	1	1	1	1	1	N/A	1	0	1	1	1	1	1	1	N/A	1	N/A	1	0	1	0	1	N/A	N/A	1
baPt-303002	1	77.898	77.548	100	93.304	0.259	1	1	0	0	1	1	1	1	0	1	1	1	0	1	1	1	1	1	1	1	1	1	1	1	1	0	1	1	1	1	0	0	1	N/A	1	1	1	1	N/A	1	1	N/A	1
baPt-303007	1	78.341	77.991	100	99.107	0.059	0	0	0	0	0	0	0	0	0	0	0	0	1	0	0	0	0	0	0	0	0	0	0	0	0	0	0	0	0	0	0	1	0	0	0	0	0	0	0	0	0	0	0
baPt-303014	1	78.081	77.723	100	91.071	0.4	1	1	0	1	1	1	1	0	1	0	1	1	0	1	0	1	0	1	1	1	1	1	1	1	1	0	1	1	0	0	1	N/A	1	1	1	1	1	1	1	1	1	1	1
baPt-303018	1	88.508	88.101	100	95.536	0.296	1	1	1	1	1	1	1	1	1	0	1	1	1	1	0	N/A	0	1	1	1	1	1	1	1	1	1	1	1	1	0	1	1	1	1	1	1	1	1	1	1	1	1	1
baPt-303034	1	76.969	76.657	100	95.536	0.246	0	0	1	0	0	0	0	0	0	0	N/A	1	1	0	0	1	N/A	0	0	0	0	0	0	0	1	1	0	0	0	0	0	0	0	0	0	0	1	0	1	0	0	1	0
baPt-303041	1	77.059	76.8	99.371	95.089	0.081	0	0	0	0	0	0	0	0	0	0	0	0	1	N/A	0	0	0	0	0	0	0	0	0	0	0	0	0	0	0	0	0	1	0	0	0	0	0	0	0	0	0	0	0
baPt-303042	1	76.944	76.601	100	99.107	0.059	0	0	0	0	0	0	0	0	0	0	0	0	1	0	0	0	0	0	0	0	0	0	0	0	0	0	0	0	0	0	0	1	0	0	0	0	0	0	0	0	0	0	0
baPt-303079	1	92.01	91.599	100	97.321	0.342	0	0	1	0	0	0	0	0	0	1	0	0	N/A	0	1	0	1	0	0	0	0	0	0	0	1	N/A	0	0	0	1	0	0	0	0	1	0	0	0	0	1	0	0	0
baPt-303080	1	83.089	82.711	100	92.857	0.416	1	N/A	1	1	1	1	0	0	1	0	1	1	1	1	0	1	0	1	1	1	1	1	1	1	1	1	1	1	0	0	1	1	N/A	N/A	0	1	1	1	1	1	1	1	1
baPt-303083	1	78.095	77.749	100	91.518	0.468	1	1	1	0	1	1	1	0	0	0	1	1	0	1	0	1	0	1	1	1	1	1	1	1	1	1	1	1	0	0	0	1	1	1	1	1	1	N/A	1	0	1	1	1
baPt-303086	1	83.232	82.856	99.371	95.536	0.315	0	0	1	1	0	0	0	1	1	0	0	0	0	0	0	0	0	0	0	0	0	0	1	0	0	1	0	1	1	0	1	0	1	0	0	0	0	0	0	0	0	0	0
baPt-303099	1	87.099	86.707	100	97.321	0.375	1	1	1	1	1	1	1	0	1	0	1	1	0	1	0	1	0	1	1	1	1	1	1	N/A	1	1	1	1	0	0	1	1	1	1	1	1	1	1	1	1	N/A	1	1
baPt-303100	1	83.363	82.978	100	91.964	0.319	1	1	0	1	1	1	1	1	1	1	0	1	1	1	1	0	1	1	1	1	1	1	1	1	1	0	1	1	1	1	1	1	1	1	0	1	0	1	0	1	1	0	1
baPt-303106	1	82.868	82.466	100	88.839	0.213	0	N/A	0	0	0	0	0	0	0	1	0	0	1	N/A	N/A	0	N/A	0	0	0	0	0	0	0	1	0	0	0	0	1	0	1	0	0	N/A	0	0	0	0	N/A	0	0	0
baPt-303111	1	80.146	79.788	99.371	98.661	0.069	0	0	0	0	0	0	0	0	0	0	0	0	1	0	0	0	0	0	0	0	0	0	0	0	0	0	0	0	0	0	0	1	0	0	0	0	0	0	0	0	0	0	0
baPt-303115	0	78.972	78.62	99.371	97.768	0.079	0	0	0	0	0	0	0	0	0	0	0	0	1	0	0	0	0	0	0	0	0	0	0	0	0	0	0	0	0	0	0	1	0	0	0	0	0	0	0	0	0	0	0
baPt-303126	1	79.294	78.933	99.371	93.304	0.294	0	0	0	0	0	0	0	0	0	1	0	1	1	0	1	0	1	0	0	0	0	0	0	0	0	0	0	0	0	1	0	N/A	0	0	0	0	0	0	0	N/A	N/A	0	0
baPt-303127	1	82.162	81.793	100	93.75	0.284	1	1	0	1	1	1	1	1	1	1	0	1	1	1	1	0	1	1	1	1	1	1	1	1	0	0	1	1	1	1	1	N/A	1	1	0	1	0	1	0	1	1	0	1
baPt-303142	1	86.719	86.314	100	91.964	0.278	0	0	0	0	0	0	0	0	0	1	0	0	1	0	1	0	1	0	0	0	0	0	0	0	0	0	0	0	0	1	0	1	0	0	N/A	0	0	0	0	0	0	1	0
baPt-303143	1	75.647	75.307	100	96.875	0.099	0	0	0	0	0	0	0	0	0	0	0	0	1	0	0	0	0	0	0	0	0	0	0	0	0	0	0	0	0	0	0	N/A	0	0	0	0	0	0	0	0	0	0	0
baPt-303148	1	78.33	78.072	99.371	83.036	0.482	1	N/A	1	0	1	1	0	0	0	0	0	N/A	0	1	N/A	1	N/A	1	1	1	1	0	1	1	N/A	1	1	1	0	1	0	0	N/A	N/A	1	1	1	1	1	1	1	1	1
baPt-303158	1	84.681	84.338	98.742	90.625	0.346	0	0	0	0	0	0	0	0	0	1	0	1	0	0	1	0	1	0	0	0	0	0	1	0	1	0	0	1	0	1	0	0	1	0	0	0	0	0	0	0	0	0	0
baPt-303168	1	90.948	90.542	100	97.321	0.271	0	0	0	0	0	0	0	0	0	1	0	0	1	0	1	0	1	0	0	0	0	0	0	0	1	0	0	0	0	1	0	0	0	0	1	0	0	0	0	0	0	0	0
baPt-303171	1	75.68	75.353	99.371	86.607	0.461	1	1	1	0	1	1	0	1	0	1	0	0	1	1	1	0	1	1	1	1	1	1	0	N/A	N/A	N/A	N/A	0	1	1	0	1	0	1	1	N/A	0	N/A	0	1	1	0	1
baPt-303222	1	77.159	76.809	95.597	87.5	0.405	1	1	1	N/A	1	1	1	0	1	0	1	1	0	1	0	1	0	1	1	1	1	1	1	1	1	1	1	1	0	0	1	1	1	1	1	1	1	1	1	1	1	1	1
baPt-303236	1	77.674	77.327	99.371	98.214	0.097	0	0	0	0	0	0	0	0	0	0	0	0	1	0	0	0	0	0	0	0	0	0	0	0	0	0	0	0	0	0	0	1	0	0	0	0	0	0	0	0	0	0	0
baPt-303240	1	82.474	82.106	100	92.857	0.401	1	N/A	1	1	1	1	1	0	1	0	1	1	0	1	0	1	0	1	1	1	1	1	1	1	1	1	1	1	0	0	1	0	N/A	N/A	1	1	1	1	1	1	1	1	1
baPt-303268	1	79.686	79.327	98.742	93.75	0.298	1	1	1	1	1	1	1	0	1	0	1	1	0	N/A	N/A	1	1	1	1	1	1	1	1	N/A	1	1	1	1	0	1	1	1	1	1	1	1	1	1	1	1	1	1	1
baPt-303276	1	78.767	78.415	100	100	0.059	0	0	0	0	0	0	0	0	0	0	0	0	1	0	0	0	0	0	0	0	0	0	0	0	0	0	0	0	0	0	0	1	0	0	0	0	0	0	0	0	0	0	0
baPt-303279	1	90.965	90.598	100	96.875	0.371	0	0	1	0	0	0	0	0	0	1	0	1	0	0	1	0	1	0	0	0	0	0	0	0	1	1	0	0	0	1	0	0	0	0	1	0	0	0	0	1	0	0	0
baPt-303282	1	79.374	79.009	100	94.643	0.2	0	0	0	0	0	0	0	0	0	0	0	0	1	0	1	0	1	0	0	0	0	0	0	0	1	0	0	0	0	1	0	1	0	0	0	0	0	0	0	0	0	0	0
baPt-303297	1	76.42	76.084	94.969	87.946	0.368	N/A	1	1	N/A	1	1	1	1	1	N/A	1	N/A	1	1	0	1	0	1	1	1	1	1	1	0	1	1	1	1	1	0	1	1	1	1	1	1	1	1	1	1	1	1	1
baPt-303308	1	77.582	77.236	100	100	0.04	0	0	0	0	0	0	0	0	0	0	0	0	1	0	0	0	0	0	0	0	0	0	0	0	0	0	0	0	0	0	0	1	0	0	0	0	0	0	0	0	0	0	0
baPt-303314	1	89.497	89.094	100	95.536	0.5	0	0	1	1	0	0	0	1	1	1	1	0	1	0	1	1	1	0	0	0	0	0	1	0	1	1	0	1	1	1	1	1	1	0	1	0	1	0	1	1	0	1	0
baPt-303364	1	87.714	87.312	100	91.964	0.39	1	1	0	1	1	1	1	0	1	0	1	1	1	1	0	1	0	1	1	1	1	1	1	N/A	1	0	1	1	0	0	1	1	1	1	1	1	1	1	1	1	1	0	1
baPt-303366	1	86.336	85.95	100	97.768	0.177	0	0	0	0	0	0	0	0	0	1	0	0	1	0	0	0	0	0	0	0	0	0	0	0	0	0	0	0	0	0	0	0	0	0	0	0	0	0	0	N/A	0	0	0
baPt-303373	1	77.99	77.709	100	85.268	0.458	1	1	1	0	1	1	1	0	0	0	1	1	1	N/A	0	1	0	N/A	N/A	1	N/A	1	1	1	1	1	1	1	0	0	0	N/A	1	1	1	1	1	1	1	1	1	1	1
baPt-303380	1	88.005	87.605	100	96.875	0.376	1	1	1	1	1	1	1	0	1	0	1	1	N/A	1	0	1	0	1	1	1	1	1	1	1	1	1	1	1	0	0	1	1	1	1	0	1	1	1	1	1	1	1	1
baPt-303383	1	90.27	89.867	100	98.661	0.457	1	1	0	0	1	1	1	0	0	0	1	1	0	1	0	1	0	1	1	1	1	0	1	1	1	0	1	1	0	0	0	0	1	1	1	1	1	1	1	1	1	1	1
baPt-303405	0	77.172	76.859	98.113	89.732	0.294	0	1	0	0	0	0	0	0	0	0	1	0	N/A	0	N/A	0	0	0	0	0	0	0	0	N/A	0	0	0	0	0	0	0	0	1	1	0	0	0	0	0	0	0	0	1
baPt-303408	1	84.47	84.023	100	81.696	0.315	0	0	1	0	0	0	0	0	0	0	1	0	1	N/A	N/A	N/A	N/A	0	0	0	0	0	0	0	1	1	0	0	0	1	0	1	0	0	N/A	0	1	0	1	N/A	N/A	N/A	0
baPt-303413	1	83.651	83.278	99.371	92.857	0.448	1	0	0	0	1	1	0	0	0	0	0	0	1	1	0	0	0	1	1	1	1	0	0	N/A	0	0	1	0	0	0	0	1	0	1	0	1	0	1	0	0	1	0	1
baPt-303422	1	77.725	77.337	100	85.268	0.23	0	0	1	0	0	0	0	1	0	0	0	0	1	0	0	N/A	N/A	0	0	0	0	1	0	0	0	1	0	0	1	0	0	1	0	0	N/A	0	0	0	0	N/A	0	0	0
baPt-303425	1	86.526	86.137	100	96.875	0.171	0	1	0	0	0	0	0	0	0	0	1	0	1	0	0	0	0	0	0	0	0	0	0	0	0	0	0	0	0	0	0	1	N/A	0	0	0	0	0	0	0	0	0	N/A
baPt-285035	1	87.649	87.159	100	78.125	0.317	1	1	0	1	1	1	1	1	1	1	0	1	1	N/A	N/A	N/A	N/A	1	1	1	1	1	1	N/A	1	0	1	1	1	1	1	1	1	1	N/A	1	0	1	0	N/A	N/A	N/A	N/A
baPt-285039	1	85.677	85.281	100	89.286	0.43	0	0	1	0	0	0	0	0	0	1	0	N/A	N/A	0	1	N/A	1	0	0	0	0	N/A	0	0	1	1	0	0	0	1	0	N/A	0	0	1	0	0	0	0	1	0	0	0
baPt-285041	1	83.173	82.747	99.371	83.482	0.324	0	0	0	0	0	0	0	0	0	0	0	0	1	0	0	N/A	N/A	0	0	0	0	0	1	0	0	0	0	1	0	0	0	1	1	0	N/A	0	0	0	0	N/A	N/A	N/A	0
baPt-285047	1	83.711	83.454	98.742	77.232	0.343	0	0	0	0	0	0	0	0	0	1	0	1	0	N/A	N/A	N/A	N/A	0	0	0	0	0	1	0	1	0	0	1	0	1	0	0	1	0	N/A	0	0	0	0	N/A	N/A	N/A	0
baPt-285062	1	86.872	86.415	100	79.911	0.41	0	0	1	0	0	0	0	1	0	1	0	1	N/A	N/A	N/A	N/A	N/A	0	0	0	0	0	0	0	1	1	0	0	1	1	0	1	0	0	N/A	0	0	0	0	N/A	N/A	N/A	0
baPt-285068	1	93.539	93.121	100	100	0.271	0	0	0	0	0	0	0	0	0	0	0	0	0	0	0	0	0	0	0	0	0	0	1	0	0	0	0	1	0	0	0	1	1	0	1	0	0	0	0	0	0	0	0
baPt-285077	1	78.711	79.028	100	75	0.436	0	0	1	N/A	0	0	1	0	1	0	1	N/A	N/A	N/A	N/A	N/A	N/A	0	0	0	0	1	0	0	1	1	0	0	0	0	1	1	0	0	N/A	0	1	0	1	N/A	N/A	N/A	0
baPt-285078	1	83.975	83.54	100	84.821	0.24	0	0	1	0	0	0	0	0	0	0	1	0	1	N/A	N/A	N/A	N/A	0	0	0	0	0	0	0	0	1	0	0	0	0	0	1	0	0	N/A	0	1	0	1	N/A	0	1	0
baPt-285089	1	89.361	88.9	100	82.143	0.491	0	0	1	1	0	0	1	0	1	0	1	1	1	N/A	N/A	N/A	N/A	0	0	0	0	0	0	0	1	1	0	0	0	1	1	1	0	0	N/A	0	1	0	1	0	0	1	0
baPt-285104	1	87.81	87.403	100	85.714	0.471	1	1	0	1	1	1	1	0	1	0	1	0	1	1	0	N/A	0	1	1	1	1	1	1	1	0	0	1	1	0	0	1	1	1	1	0	1	1	1	N/A	0	1	N/A	1
baPt-285123	0	75.45	75.259	100	86.607	0.298	1	N/A	0	1	1	1	1	1	1	1	0	N/A	1	1	1	0	1	N/A	1	1	1	1	1	1	1	0	1	1	1	1	1	0	1	N/A	0	1	0	1	0	N/A	1	0	N/A
baPt-285124	1	93.768	93.28	100	85.714	0.183	0	0	0	0	0	0	0	0	0	N/A	0	N/A	1	0	N/A	0	N/A	0	0	0	0	0	0	0	1	0	0	0	0	N/A	0	0	0	0	N/A	0	0	0	0	N/A	N/A	N/A	0
baPt-285127	1	83.592	83.212	100	90.179	0.375	1	1	0	1	1	1	1	1	1	N/A	1	0	N/A	1	0	N/A	0	1	1	1	1	1	1	1	0	0	1	1	1	0	1	0	1	1	0	1	1	1	1	1	1	N/A	1
baPt-285142	1	86.299	85.845	100	79.911	0.474	0	0	1	1	0	0	1	0	1	1	0	1	N/A	N/A	N/A	0	N/A	0	0	0	0	0	0	0	0	1	0	0	0	1	1	N/A	0	0	N/A	0	0	0	0	N/A	N/A	N/A	0
baPt-285144	1	89.409	88.955	100	86.161	0.364	1	1	1	1	1	1	1	0	1	0	1	1	0	1	0	N/A	N/A	1	1	1	1	1	1	1	1	1	1	1	0	0	1	1	1	1	N/A	1	1	1	1	N/A	N/A	N/A	1
baPt-285167	1	91.381	90.873	100	80.357	0.155	0	0	1	0	0	0	0	0	0	0	1	0	0	N/A	N/A	N/A	N/A	0	0	0	0	0	0	0	0	1	0	0	0	0	0	0	0	0	N/A	0	1	0	1	N/A	N/A	N/A	0
baPt-285176	1	86.916	86.528	100	92.411	0.464	0	0	0	1	0	0	1	0	1	1	0	1	N/A	0	1	0	1	0	0	0	0	1	1	0	0	0	0	1	0	1	1	0	N/A	0	0	0	0	0	0	1	0	0	0
baPt-285194	1	83.196	82.751	100	80.357	0.385	1	1	0	1	1	1	1	0	1	0	1	1	0	N/A	N/A	N/A	N/A	1	1	1	1	1	1	1	1	0	1	1	0	0	1	N/A	1	1	N/A	1	1	1	1	N/A	N/A	N/A	1
baPt-285199	1	75.892	75.544	100	89.286	0.471	1	0	1	1	1	1	1	0	1	0	1	1	0	1	0	1	0	N/A	1	1	1	1	1	N/A	1	1	1	1	0	0	1	0	0	0	1	N/A	1	1	1	1	N/A	1	N/A
baPt-285220	1	76.795	76.415	100	88.393	0.15	1	1	1	1	1	1	1	1	1	1	N/A	1	1	1	1	0	1	1	1	1	1	1	1	1	1	1	1	1	1	1	1	N/A	1	1	N/A	1	0	1	0	N/A	N/A	N/A	1
baPt-285233	1	76.315	75.919	100	79.464	0.386	1	0	1	1	1	1	0	1	1	1	0	1	0	N/A	1	N/A	N/A	N/A	1	1	N/A	1	1	1	1	1	N/A	1	1	1	1	1	0	0	N/A	1	1	1	1	N/A	N/A	N/A	0
baPt-285236	1	78.897	78.538	98.113	87.054	0.446	1	0	1	1	1	1	1	0	1	0	1	1	0	1	0	1	0	1	1	1	1	1	1	N/A	1	1	1	1	0	0	1	N/A	1	N/A	0	1	1	1	1	1	N/A	1	1
baPt-285242	1	79.823	79.407	100	82.589	0.322	N/A	0	1	1	1	1	1	1	1	1	0	1	0	N/A	N/A	N/A	N/A	1	1	1	1	1	1	1	1	1	1	1	1	1	1	0	0	0	N/A	1	1	1	1	N/A	N/A	N/A	N/A
baPt-285266	1	90.383	89.889	100	81.696	0.152	0	0	1	0	0	0	0	0	0	0	1	0	0	N/A	N/A	N/A	N/A	0	0	0	0	0	0	0	0	1	0	0	0	0	0	0	0	0	N/A	0	1	0	1	N/A	N/A	N/A	0
baPt-285272	1	78.199	77.868	100	90.179	0.442	1	N/A	1	1	1	1	1	0	1	0	1	1	0	1	0	1	0	1	1	1	1	1	1	1	1	1	1	N/A	0	0	1	0	N/A	N/A	1	1	1	1	1	1	1	1	1
baPt-285277	1	93.239	92.7	100	76.786	0.477	1	1	0	1	1	1	1	1	1	1	0	1	1	N/A	N/A	N/A	N/A	1	1	1	1	1	0	1	1	0	N/A	0	1	N/A	0	0	0	1	N/A	1	0	1	0	N/A	N/A	N/A	1
baPt-285287	1	80.808	80.512	100	89.732	0.409	1	0	0	1	1	1	1	1	1	1	0	1	0	1	1	0	1	1	1	1	1	1	1	1	1	0	1	1	1	1	1	0	N/A	0	1	1	0	1	0	1	1	0	N/A
baPt-285294	0	78.141	78.394	100	81.696	0.42	0	N/A	0	N/A	0	0	0	1	N/A	1	0	1	1	0	1	0	1	0	0	0	0	0	N/A	0	0	0	0	N/A	1	1	N/A	0	1	0	0	0	0	0	0	N/A	0	0	0
baPt-285299	0	78.033	77.666	100	75	0.357	1	0	0	1	1	1	1	1	1	1	0	N/A	0	1	1	N/A	N/A	N/A	1	1	1	1	1	N/A	1	0	1	1	1	1	1	0	0	N/A	N/A	1	1	1	1	N/A	N/A	N/A	1
baPt-285305	1	86.932	86.426	100	75.893	0.435	1	1	1	1	1	1	0	0	1	0	N/A	N/A	0	N/A	0	N/A	N/A	1	1	1	1	1	1	1	1	1	1	1	0	0	1	1	1	N/A	N/A	1	1	1	N/A	N/A	N/A	N/A	N/A
baPt-285319	1	79.959	79.621	100	94.196	0.3	1	1	1	1	1	1	1	1	1	1	0	1	0	1	1	0	1	1	1	1	1	1	1	1	1	1	1	1	1	1	1	N/A	1	1	0	1	0	1	0	1	1	0	1
baPt-285324	1	88.634	88.152	100	82.143	0.162	0	0	1	0	0	0	0	0	0	0	1	0	0	N/A	N/A	N/A	N/A	0	0	0	0	0	0	0	0	1	0	0	0	0	0	0	0	0	N/A	0	1	0	1	N/A	N/A	N/A	0
baPt-285336	1	76.348	75.981	100	87.054	0.298	1	0	1	1	1	1	1	1	1	1	0	1	0	1	1	1	1	1	1	1	1	1	1	1	1	1	1	1	1	1	1	0	0	0	1	N/A	1	1	1	1	N/A	N/A	0
baPt-285339	1	84.892	84.443	100	83.929	0.168	0	0	1	0	0	0	0	0	0	0	1	0	0	0	0	N/A	0	0	0	0	0	0	0	0	0	1	0	0	0	0	0	0	0	0	N/A	0	1	0	1	N/A	N/A	N/A	0
baPt-285353	1	78.219	77.817	100	80.357	0.295	0	1	0	0	0	0	0	0	0	0	1	0	1	N/A	N/A	N/A	N/A	0	0	0	0	0	0	0	N/A	0	0	0	0	0	0	1	1	1	N/A	0	0	0	0	N/A	N/A	N/A	1
baPt-285356	1	77.409	77.084	97.484	84.821	0.468	0	0	1	1	0	0	1	0	1	0	1	1	N/A	0	0	1	0	0	0	0	0	N/A	0	0	1	1	0	0	0	0	1	N/A	0	0	1	0	1	0	1	0	0	1	0
baPt-290783	0	79.014	78.69	100	87.946	0.394	0	1	N/A	0	0	0	0	0	0	1	1	0	1	0	0	N/A	N/A	0	0	0	0	1	0	0	0	1	0	0	0	0	0	1	1	1	0	0	0	0	0	1	0	0	N/A
baPt-290920	1	85.925	85.541	100	96.875	0.376	1	1	0	1	1	1	1	0	1	0	1	1	1	1	0	1	0	1	1	1	1	1	1	N/A	1	0	1	1	0	0	1	1	1	1	1	1	1	1	1	1	1	1	1
baPt-290921	1	83.758	83.377	100	92.411	0.355	1	1	0	1	1	1	1	1	1	1	0	1	1	1	1	0	1	1	1	1	N/A	1	1	1	1	0	1	1	1	N/A	1	1	1	1	0	1	0	1	0	N/A	1	0	1
baPt-290938	1	87.022	86.633	100	97.321	0.316	1	1	0	1	1	1	1	1	1	1	0	1	1	1	1	0	1	1	1	1	1	1	1	1	1	0	1	1	1	1	1	1	1	1	0	1	0	1	0	1	1	0	1
baPt-290962	1	83.397	83.025	100	96.429	0.361	1	1	1	1	1	1	1	0	1	0	1	1	1	1	0	1	0	1	1	1	1	1	1	N/A	1	1	1	1	0	0	1	1	1	1	1	1	1	1	1	1	1	1	1
baPt-290967	1	86.574	86.179	99.371	95.089	0.277	1	1	N/A	N/A	1	1	1	1	1	1	0	1	1	1	1	0	1	1	1	1	1	1	1	1	1	0	1	1	1	1	1	1	1	1	0	1	0	1	0	1	1	0	1
baPt-290977	1	77.894	77.547	100	95.089	0.262	1	1	0	1	1	1	1	1	1	1	N/A	1	N/A	1	1	1	1	1	1	1	1	1	1	1	0	0	1	1	1	1	1	1	1	1	0	1	1	1	1	1	1	1	1
baPt-290988	1	76.75	76.407	100	91.964	0.402	1	1	0	1	1	1	1	0	1	0	1	1	0	1	0	1	0	1	1	1	1	1	1	N/A	1	0	1	1	0	0	1	0	1	1	1	1	1	1	1	1	N/A	1	1
baPt-290989	1	88.104	87.726	100	96.429	0.416	1	1	1	1	1	1	0	0	1	0	1	1	1	1	0	1	0	1	1	1	1	1	1	1	1	1	1	1	0	0	1	1	N/A	1	0	1	1	1	1	1	1	1	1
baPt-290990	1	82.898	82.528	100	98.661	0.314	1	0	1	1	1	1	1	1	1	1	0	1	0	1	1	1	1	1	1	1	1	1	1	1	1	1	1	1	1	1	1	0	0	0	1	1	1	1	1	1	1	1	0
baPt-290994	1	81.221	80.858	99.371	92.411	0.358	1	0	0	1	1	1	1	1	1	1	0	1	0	1	1	1	1	1	1	1	1	1	1	1	1	0	1	1	1	1	1	0	N/A	N/A	0	1	1	1	1	0	1	1	1
baPt-291015	1	85.415	85.033	100	99.107	0.15	1	1	1	1	1	1	1	1	1	1	0	1	1	1	1	0	1	1	1	1	1	1	1	1	1	1	1	1	1	1	1	1	1	1	1	1	0	1	0	1	1	0	1
baPt-291022	1	82.569	82.2	100	99.107	0.199	1	1	0	1	1	1	1	1	1	1	0	1	1	1	1	0	1	1	1	1	1	1	1	1	1	0	1	1	1	1	1	1	1	1	1	1	0	1	0	1	1	0	1
baPt-291036	0	77.596	76.805	98.742	75	0.341	1	0	1	1	1	1	1	1	1	1	0	1	0	1	1	N/A	N/A	1	1	1	1	1	1	1	N/A	1	N/A	1	1	1	1	0	0	0	N/A	N/A	1	1	1	N/A	N/A	N/A	N/A
baPt-291037	1	82.72	82.421	100	82.589	0.419	1	0	0	N/A	1	1	1	1	1	1	0	N/A	0	1	1	0	1	1	1	1	1	1	N/A	N/A	1	0	1	1	1	N/A	1	0	N/A	0	1	1	0	1	0	N/A	1	0	N/A
baPt-291050	1	82.602	82.232	99.371	89.732	0.417	1	0	0	1	1	1	1	1	1	1	0	1	0	1	1	0	1	1	1	1	1	1	1	1	1	0	1	1	1	N/A	1	0	N/A	0	1	1	0	1	0	1	1	0	N/A
baPt-291052	1	77.469	77.123	100	91.071	0.327	1	1	1	1	1	1	1	0	1	1	1	1	0	1	0	1	0	1	1	1	1	1	1	1	1	1	1	1	0	0	1	1	1	1	1	1	1	1	1	1	1	1	1
baPt-291056	1	87.915	87.482	100	89.286	0.195	0	0	1	0	0	0	0	0	0	0	1	0	0	0	N/A	1	0	0	0	0	0	0	0	0	0	1	0	0	0	0	0	0	0	0	0	0	1	0	1	0	0	1	0
baPt-291062	1	77.517	77.155	99.371	93.75	0.185	0	0	N/A	0	N/A	0	0	0	0	0	1	0	0	0	0	1	N/A	0	0	0	0	0	0	0	0	1	0	0	0	0	0	0	0	0	0	0	1	N/A	1	0	0	1	0
baPt-291085	0	76.64	76.294	100	90.179	0.289	1	0	1	1	1	1	1	1	1	1	0	N/A	0	1	1	1	N/A	1	1	1	1	1	1	1	1	1	N/A	1	1	1	1	0	0	0	1	N/A	1	1	1	1	1	1	N/A
baPt-291089	1	78.503	78.201	100	90.179	0.414	1	1	1	1	1	1	1	0	1	0	1	1	N/A	1	0	1	0	N/A	1	1	1	0	1	1	1	1	N/A	1	0	0	1	N/A	1	N/A	0	N/A	1	1	1	1	1	1	1
baPt-291095	1	82.562	82.193	100	94.643	0.448	1	1	1	0	1	1	1	0	0	0	1	1	N/A	1	0	1	0	1	1	1	1	1	1	1	1	1	1	1	0	0	0	0	1	1	1	1	1	1	1	1	1	1	1
baPt-291104	1	80.902	80.577	99.371	88.393	0.482	1	N/A	1	0	1	1	1	0	0	0	1	1	0	1	0	1	0	1	1	1	1	1	1	1	1	1	1	1	0	0	0	N/A	0	1	1	1	1	1	1	1	1	1	1
baPt-291147	1	89.961	89.559	99.371	97.768	0.303	0	0	N/A	1	0	0	0	0	0	0	1	1	0	0	0	1	0	0	0	0	0	0	0	0	1	1	0	0	0	0	0	0	0	0	1	0	1	0	1	0	0	1	0
baPt-291148	1	85.287	84.906	100	98.661	0.176	0	0	1	0	0	0	0	0	0	0	1	0	0	0	N/A	1	0	0	0	0	0	0	0	0	0	1	0	0	0	0	0	0	0	0	0	0	1	0	1	0	0	1	0
baPt-291174	1	81.094	80.856	100	94.196	0.277	1	1	0	1	1	1	1	1	1	1	0	1	1	1	1	0	1	1	1	1	1	1	1	0	1	0	1	1	1	1	1	N/A	1	1	0	1	0	1	0	1	1	0	1
baPt-291175	1	90.6	90.194	100	98.214	0.481	1	1	1	0	1	1	0	0	0	0	1	1	0	1	0	1	0	1	1	1	1	0	1	1	1	1	1	1	0	0	0	0	1	1	1	1	1	1	1	1	1	1	1
baPt-291179	1	82.059	81.691	99.371	89.732	0.414	1	0	0	1	1	1	1	1	1	1	0	N/A	0	1	1	0	1	1	1	1	1	1	1	1	1	0	1	1	1	N/A	1	0	N/A	0	1	1	0	1	0	1	1	0	N/A
baPt-291182	1	94.558	94.136	100	100	0.174	0	0	1	0	0	0	0	0	0	0	1	0	0	0	0	1	0	0	0	0	0	0	0	0	0	1	0	0	0	0	0	0	0	0	0	0	1	0	1	0	0	1	0
baPt-291183	0	77.081	76.737	100	87.5	0.316	1	0	1	1	1	1	1	1	1	1	0	1	0	1	1	1	1	N/A	1	1	N/A	1	1	1	N/A	1	1	1	1	1	1	0	0	0	1	N/A	1	1	1	1	1	1	0
baPt-291186	1	89.637	89.212	100	92.411	0.284	0	0	0	0	0	0	0	0	0	1	0	0	1	0	1	0	1	0	0	0	0	0	0	0	1	0	0	0	0	1	0	0	0	0	1	0	0	0	0	0	0	0	0
baPt-291191	1	80.686	80.323	100	95.982	0.368	1	1	1	1	1	1	1	0	1	0	1	1	0	1	0	1	0	1	1	1	1	1	1	1	1	1	1	1	0	0	1	0	1	1	N/A	1	1	1	1	1	1	1	1
baPt-291199	1	79.463	79.106	100	99.107	0.115	1	1	0	1	1	1	1	1	1	1	1	1	1	1	1	1	1	1	1	1	1	1	1	1	1	0	1	1	1	1	1	0	1	1	1	1	1	1	1	1	1	1	1
baPt-291216	1	86.255	85.84	100	89.286	0.383	1	1	1	1	1	1	1	0	1	0	1	1	0	1	0	1	0	1	1	1	1	1	1	1	1	1	1	1	0	0	1	0	N/A	1	1	1	1	1	1	1	N/A	N/A	1
baPt-291271	1	87.309	86.972	100	97.768	0.168	0	0	1	0	0	0	0	0	0	0	1	0	0	0	0	1	0	0	0	0	0	0	0	0	0	1	0	0	0	0	0	0	0	0	0	0	1	0	1	0	0	1	0
baPt-291272	1	81.937	81.663	100	89.732	0.425	0	1	0	1	0	0	0	1	1	0	1	0	1	0	0	1	0	0	0	0	0	0	0	0	0	0	0	0	1	0	1	N/A	0	0	0	0	N/A	0	1	1	0	N/A	0
baPt-291278	1	80.233	79.901	99.371	87.946	0.416	1	0	0	1	1	1	1	1	1	1	0	1	0	1	1	0	1	1	1	1	N/A	1	1	1	1	N/A	1	1	N/A	N/A	1	0	N/A	0	1	1	0	1	0	1	1	0	N/A
baPt-291281	1	77.366	77.018	100	95.536	0.352	1	1	1	1	1	1	1	0	1	0	1	1	N/A	1	0	1	0	1	1	1	1	1	1	1	1	1	1	1	N/A	0	1	0	1	1	1	1	1	1	1	1	1	1	1
baPt-291305	1	90.198	89.767	100	92.857	0.16	0	0	1	0	0	0	0	0	0	0	1	0	0	N/A	N/A	1	0	0	0	0	0	0	0	0	0	1	0	0	0	0	0	0	0	0	0	0	1	0	1	0	N/A	N/A	0
baPt-291315	1	85.965	85.503	100	80.804	0.377	1	1	1	1	1	1	1	0	1	0	1	1	0	N/A	N/A	N/A	N/A	1	1	1	1	1	1	1	1	1	1	1	0	0	1	0	1	1	N/A	1	1	1	1	N/A	N/A	N/A	1
baPt-291335	1	83.436	83.101	100	77.232	0.497	0	N/A	1	1	0	0	1	0	1	1	1	1	1	0	0	N/A	N/A	0	0	0	0	1	0	0	1	1	0	0	0	0	1	1	0	N/A	N/A	0	1	0	1	N/A	N/A	N/A	0
baPt-291342	1	75.455	75.072	100	80.804	0.373	1	1	1	N/A	1	1	1	0	1	0	1	1	0	1	0	1	0	1	N/A	1	1	1	N/A	1	1	1	1	1	0	0	1	1	1	1	N/A	1	1	1	1	N/A	N/A	N/A	1
baPt-291344	1	92.532	92.085	100	92.411	0.17	0	0	N/A	0	0	0	0	0	0	0	1	0	0	0	0	N/A	0	0	0	0	0	0	0	0	0	1	0	0	0	0	0	0	0	0	0	0	1	0	1	0	0	1	0
baPt-291361	1	88.661	88.222	100	88.393	0.386	1	N/A	1	1	1	1	1	0	1	0	1	1	0	1	0	N/A	0	1	1	1	1	1	1	1	1	1	1	1	0	0	1	0	1	1	N/A	1	1	1	1	1	N/A	N/A	1
baPt-291363	1	77.829	77.488	100	86.161	0.425	1	N/A	1	1	1	1	1	0	1	0	1	1	0	1	0	1	0	1	1	1	1	N/A	1	0	1	1	1	1	0	0	1	0	1	N/A	1	1	1	1	1	1	1	1	N/A
baPt-291366	1	84.482	84.072	100	90.625	0.164	0	0	1	0	0	0	0	0	0	0	1	0	0	0	0	1	0	0	0	0	0	0	0	0	0	1	0	0	0	0	0	0	0	0	N/A	0	1	0	1	N/A	N/A	N/A	0
baPt-291397	1	82.145	81.779	100	93.75	0.37	1	1	1	1	1	1	1	0	1	0	1	1	1	1	0	1	0	1	1	1	1	1	1	N/A	1	1	1	1	0	0	1	1	1	1	1	1	1	1	1	1	N/A	1	1
baPt-291398	1	89.099	88.69	100	95.536	0.395	1	1	1	1	1	1	1	0	1	0	1	1	0	1	0	1	0	1	1	1	1	1	1	1	1	1	1	1	0	0	1	0	1	1	0	1	1	1	1	1	1	1	1
baPt-291436	1	86.069	85.649	100	85.714	0.453	1	0	0	0	1	1	0	1	0	0	0	0	0	1	0	0	0	1	1	1	1	0	0	1	0	0	1	0	1	0	0	0	0	1	N/A	1	0	1	0	N/A	N/A	N/A	1
baPt-291449	1	86.36	85.952	100	94.643	0.166	0	0	1	0	0	0	0	0	0	0	1	0	0	0	0	1	0	0	0	0	0	0	0	0	0	1	0	0	0	0	0	0	0	0	N/A	0	1	0	1	N/A	0	1	0
baPt-291462	1	87.647	87.205	100	85.714	0.42	1	1	0	1	1	1	1	0	1	0	0	1	0	1	0	0	0	1	1	1	1	1	1	1	1	0	1	1	0	0	1	1	N/A	1	N/A	1	0	N/A	N/A	N/A	N/A	N/A	1
baPt-291476	1	89.01	88.605	100	95.536	0.364	0	0	0	0	0	0	0	0	0	1	0	1	1	0	1	0	1	0	0	0	0	0	0	0	1	0	0	0	0	1	0	1	0	0	0	0	0	0	0	0	0	0	0
baPt-291546	1	86.981	86.592	100	99.107	0.158	0	0	1	0	0	0	0	0	0	1	0	0	0	0	0	0	0	0	0	0	0	0	0	0	0	1	0	0	0	0	0	0	0	0	1	0	0	0	0	0	0	0	0
baPt-291557	1	94.692	94.206	100	87.054	0.132	0	0	1	0	0	0	0	0	0	0	1	0	0	0	0	N/A	0	0	0	0	0	0	0	0	0	1	0	0	0	0	0	0	0	0	N/A	0	1	0	1	N/A	N/A	N/A	0
baPt-291558	1	75.943	75.604	100	91.518	0.306	1	1	1	1	1	1	1	0	1	0	1	1	0	1	N/A	1	N/A	1	1	1	1	1	1	N/A	1	1	N/A	1	0	N/A	1	0	1	1	1	N/A	1	1	1	1	1	1	1
baPt-291559	1	88.12	87.726	100	95.982	0.469	1	1	0	1	1	1	1	1	1	1	0	1	1	1	1	0	1	N/A	1	1	N/A	1	0	1	1	0	1	0	1	1	0	0	0	1	0	1	0	1	0	1	1	0	1
baPt-291563	1	90.173	89.77	100	98.661	0.422	1	1	0	1	1	1	1	1	1	1	0	1	1	1	1	N/A	1	1	1	1	1	0	0	1	0	0	1	0	1	1	1	0	0	1	0	1	0	1	0	0	1	0	1
baPt-291584	1	81.131	80.815	98.113	90.625	0.431	1	1	1	0	1	1	1	0	0	0	1	1	1	1	N/A	1	0	1	1	1	1	1	1	1	1	1	1	1	0	0	0	1	N/A	N/A	1	1	1	1	1	1	1	1	1
baPt-291585	1	92.555	92.136	100	97.321	0.463	1	1	0	1	1	1	1	1	1	0	0	0	0	1	0	0	0	1	1	1	1	1	1	1	0	0	1	1	1	0	1	1	1	1	0	1	0	1	0	1	1	0	1
baPt-291590	1	86.766	86.375	100	92.857	0.499	1	0	1	0	1	1	0	0	0	0	1	1	0	1	0	1	0	1	1	1	1	0	1	1	1	1	N/A	1	0	0	0	0	N/A	0	0	1	1	1	1	1	1	1	N/A
baPt-291604	1	84.571	84.194	100	93.304	0.287	0	0	0	0	0	0	0	0	0	1	0	1	N/A	0	1	0	1	0	0	0	0	0	0	0	1	0	0	N/A	0	1	0	N/A	0	0	0	0	0	0	0	0	0	0	0
baPt-291606	1	82.581	82.212	100	98.214	0.193	0	0	N/A	N/A	0	0	0	0	0	0	0	0	0	0	1	0	1	0	0	0	0	0	0	0	0	0	0	0	0	1	0	0	0	0	1	0	0	0	0	0	0	0	0
baPt-291614	1	93.997	93.577	100	98.214	0.5	1	1	0	1	1	1	1	1	1	0	0	0	0	1	0	0	0	1	1	1	1	1	0	1	0	0	1	0	1	0	N/A	0	0	1	0	1	0	1	0	1	1	0	1
baPt-291624	1	82.062	81.658	100	87.5	0.234	0	0	1	0	0	0	0	1	0	1	0	0	1	0	0	0	0	0	0	0	0	0	0	0	0	1	0	0	1	0	0	0	0	0	1	0	0	0	0	N/A	N/A	N/A	0
baPt-291634	1	88.968	88.571	99.371	95.982	0.496	0	0	1	1	0	0	1	0	1	0	1	1	1	0	1	1	1	0	0	0	0	0	0	0	1	1	0	0	0	1	1	1	0	0	1	0	1	0	1	0	0	1	0
baPt-291639	1	89.652	89.252	99.371	97.768	0.45	0	0	0	0	0	0	0	0	0	1	1	1	1	0	1	N/A	1	0	0	0	0	0	0	0	1	1	0	0	0	1	0	1	0	0	1	0	N/A	0	1	0	0	0	0
baPt-291650	0	75.454	75.09	99.371	81.696	0.377	0	1	0	1	0	0	0	1	N/A	0	1	0	1	0	0	1	N/A	0	0	0	0	0	0	0	0	0	0	N/A	1	0	1	1	0	0	N/A	0	N/A	0	N/A	1	N/A	1	0
baPt-291659	1	86.497	86.11	100	99.107	0.266	0	0	1	0	0	0	0	0	0	0	1	1	0	0	0	1	0	0	0	0	0	0	0	0	1	1	0	0	0	0	0	0	0	0	0	0	1	0	1	0	0	1	0
baPt-291673	1	76.231	76.759	99.371	75.893	0.447	1	1	1	1	1	1	0	0	1	0	1	1	1	N/A	0	1	0	1	N/A	1	1	1	1	1	N/A	1	1	1	0	0	1	1	1	1	N/A	1	1	1	1	N/A	N/A	N/A	1
baPt-291696	1	82.995	82.663	100	96.429	0.188	0	N/A	0	0	0	0	0	0	0	0	0	0	1	0	0	0	0	0	0	0	0	0	N/A	0	0	0	0	N/A	0	0	0	1	1	0	0	0	0	0	0	0	0	0	0
baPt-291707	1	75.824	75.466	100	94.643	0.052	0	0	0	0	0	0	0	0	0	0	0	0	0	0	0	0	0	0	0	0	0	0	0	0	1	0	0	0	0	0	0	0	0	0	N/A	0	0	0	0	0	N/A	N/A	0
baPt-291709	1	85.571	85.243	99.371	92.411	0.364	0	0	0	0	0	0	0	0	0	1	0	1	0	0	1	0	1	0	0	0	0	0	1	0	1	0	0	1	0	1	0	0	1	0	0	0	0	0	0	0	0	0	0
baPt-291710	1	83.241	82.866	99.371	91.518	0.472	1	N/A	1	1	1	1	N/A	0	1	0	N/A	1	0	1	0	1	0	1	1	1	1	1	1	1	1	1	1	1	N/A	0	1	0	0	N/A	1	N/A	1	1	1	1	1	1	N/A
baPt-291735	1	80.493	80.102	99.371	88.393	0.379	1	1	N/A	0	1	1	1	0	1	0	1	1	N/A	1	0	1	0	1	1	1	1	1	1	1	1	1	1	1	0	0	1	1	1	0	1	1	1	1	1	1	1	1	1
baPt-291750	1	86.375	85.973	100	94.196	0.226	0	0	1	0	0	0	0	0	0	0	N/A	1	0	0	0	1	0	0	0	0	0	0	0	0	0	1	0	0	0	0	0	N/A	0	0	0	0	1	0	1	0	0	1	0
baPt-291758	1	82.653	82.284	100	91.518	0.483	1	1	1	0	1	1	0	0	0	1	1	1	0	1	0	1	0	1	N/A	1	1	0	1	1	1	1	1	1	0	0	0	0	1	1	1	N/A	1	1	1	1	1	1	1
baPt-291763	1	83.346	82.974	99.371	95.982	0.306	1	0	1	1	1	1	1	1	1	1	0	1	0	1	1	1	1	1	1	1	1	1	1	1	1	1	1	1	1	1	1	0	0	0	1	1	1	1	1	1	1	1	N/A
baPt-291770	1	75.635	75.298	100	99.107	0.088	0	0	1	0	0	0	0	0	0	0	0	0	0	0	0	1	0	0	0	0	0	0	0	0	0	1	0	0	0	0	0	0	0	0	0	0	1	0	1	0	0	0	0
baPt-291785	1	94.67	94.239	100	97.321	0.471	1	1	1	0	1	1	0	1	0	1	1	0	0	1	0	1	0	1	1	1	1	0	1	1	0	1	1	1	1	0	0	0	1	1	0	1	1	1	1	1	1	1	1
baPt-291786	1	84.673	84.284	100	95.982	0.252	0	0	1	0	0	0	0	0	0	0	1	0	0	0	0	1	0	0	0	0	0	0	0	0	0	1	0	0	0	0	0	1	0	0	1	0	1	0	1	0	0	1	0
baPt-291787	1	93.272	92.856	100	100	0.174	0	0	1	0	0	0	0	0	0	0	1	0	0	0	0	1	0	0	0	0	0	0	0	0	0	1	0	0	0	0	0	0	0	0	0	0	1	0	1	0	0	1	0
baPt-291788	1	87.103	86.714	100	100	0.174	0	0	1	0	0	0	0	0	0	0	1	0	0	0	0	1	0	0	0	0	0	0	0	0	0	1	0	0	0	0	0	0	0	0	0	0	1	0	1	0	0	1	0
baPt-291789	1	80.805	80.439	100	90.625	0.401	1	1	0	1	1	1	1	0	1	0	1	1	0	1	0	1	0	1	1	1	1	1	1	N/A	1	0	1	1	0	0	1	N/A	1	1	1	1	1	1	1	1	N/A	1	1
baPt-291795	1	78.649	78.249	100	94.643	0.166	1	1	1	1	1	1	1	1	1	1	0	1	1	1	1	0	1	1	1	1	1	1	1	1	1	1	1	1	1	1	1	0	1	1	1	1	0	1	0	1	1	0	1
baPt-291799	1	89.883	89.436	100	85.268	0.416	0	0	1	0	0	0	0	0	0	1	0	1	1	N/A	N/A	N/A	N/A	0	0	0	0	0	0	0	1	1	0	0	0	1	0	0	0	0	1	0	0	N/A	N/A	1	N/A	N/A	0
baPt-291802	1	89.538	89.138	100	96.429	0.398	0	N/A	0	0	0	0	0	0	0	1	1	1	1	0	1	0	1	0	0	0	0	0	0	0	0	0	0	0	0	1	0	1	0	0	1	0	0	0	0	0	0	0	N/A
baPt-291816	1	78.388	78.035	100	95.536	0.182	1	1	1	1	1	1	1	1	1	1	0	1	N/A	1	1	0	1	1	1	1	1	1	1	1	1	1	1	1	1	1	1	0	1	1	1	1	0	1	0	1	1	0	1
baPt-291833	1	84.781	84.403	100	98.214	0.217	0	0	1	0	0	0	1	0	0	0	0	0	1	0	0	0	0	0	0	0	0	0	0	0	1	1	0	0	0	0	0	1	0	0	1	0	0	0	0	0	0	0	0
baPt-291847	1	92.969	92.55	100	96.429	0.488	0	1	1	1	0	0	1	1	1	1	1	1	1	0	1	1	1	0	0	0	0	1	0	0	1	1	0	0	1	1	1	0	0	0	1	0	1	0	1	1	0	1	0
baPt-291854	1	89.594	89.195	100	97.321	0.444	0	0	1	0	0	0	N/A	1	0	0	1	1	1	0	1	1	1	0	0	0	0	0	0	0	1	1	0	0	1	1	0	0	0	0	1	0	1	0	1	1	0	1	0
baPt-291855	1	95.871	95.441	100	99.554	0.42	0	0	1	0	0	0	0	1	0	1	0	1	1	0	1	0	1	0	0	0	0	0	0	0	1	1	0	0	1	1	0	0	0	0	1	0	0	0	0	1	0	0	0
baPt-291863	1	88.989	88.54	100	87.054	0.18	0	0	1	0	0	0	0	0	0	0	0	0	1	0	0	0	0	0	0	0	0	0	0	0	1	1	0	0	0	0	0	1	0	0	1	0	0	0	0	0	N/A	N/A	0
baPt-291907	1	87.474	87.096	100	93.304	0.5	0	0	0	1	0	0	1	1	N/A	1	0	1	1	0	1	0	1	0	0	0	0	N/A	N/A	0	1	0	0	1	1	1	N/A	1	1	0	0	0	0	0	0	1	0	0	0
baPt-291927	1	89.431	89.031	99.371	95.536	0.486	0	0	1	1	0	0	1	0	1	1	0	1	N/A	0	1	0	1	0	0	0	0	0	0	0	0	1	0	0	0	1	1	0	0	1	1	0	0	0	0	1	0	0	0
baPt-291930	0	76.518	76.28	100	84.375	0.37	1	0	N/A	1	1	1	1	1	1	1	0	1	0	1	1	1	1	N/A	1	1	1	1	1	1	N/A	1	1	1	1	1	1	0	0	0	1	1	N/A	1	N/A	1	1	0	0
baPt-291954	1	75.502	75.157	100	91.964	0.267	1	0	1	1	1	1	1	1	1	1	0	1	0	1	1	1	1	1	1	1	1	1	1	1	1	1	1	1	1	1	1	0	N/A	0	1	1	1	1	1	1	1	1	N/A
baPt-291997	1	85.074	84.684	100	95.536	0.316	0	0	0	0	0	0	0	1	0	0	1	0	1	0	1	1	1	0	0	0	0	1	0	0	1	0	0	0	1	1	0	N/A	0	0	0	0	1	0	1	0	0	N/A	0
baPt-292014	1	90.377	89.974	100	96.875	0.477	0	0	1	0	0	0	0	0	0	1	1	0	1	0	1	1	1	0	0	0	0	0	0	0	1	1	0	0	0	1	0	1	0	0	1	0	1	0	1	1	0	1	0
baPt-292016	1	82.645	82.238	99.371	84.821	0.387	1	1	1	1	1	1	1	0	1	0	1	1	0	1	0	1	0	1	1	1	1	1	1	1	1	1	1	1	N/A	0	1	1	0	N/A	1	1	1	1	1	1	1	1	N/A
baPt-292027	1	89.719	89.307	99.371	91.518	0.378	0	0	1	0	0	0	0	0	0	1	0	N/A	1	0	1	0	1	0	0	0	0	0	0	0	1	1	0	0	0	1	0	1	0	0	1	0	0	0	0	0	0	0	0
baPt-292033	0	79.936	79.752	100	91.518	0.223	0	0	1	0	0	0	0	1	0	0	0	N/A	N/A	0	0	0	0	0	0	0	0	0	0	0	1	1	0	0	1	0	0	N/A	0	0	1	0	0	0	0	0	0	N/A	0
baPt-292044	1	87.666	87.275	100	99.554	0.174	0	0	1	0	0	0	0	0	0	0	1	0	0	0	0	1	0	0	0	0	0	0	0	0	0	1	0	0	0	0	0	0	0	0	0	0	1	0	1	0	0	1	0
baPt-292066	1	79.516	79.161	100	93.75	0.306	1	1	1	1	1	1	1	0	1	1	1	1	N/A	1	0	1	0	1	1	1	1	1	1	1	1	1	1	1	0	0	1	1	1	1	1	1	1	1	1	1	1	1	1
baPt-292067	1	82.606	82.234	100	98.661	0.142	0	0	0	0	0	0	0	0	0	0	0	0	0	0	0	0	0	0	0	0	0	1	0	0	0	0	0	0	0	0	0	0	0	0	0	0	0	0	0	0	0	0	0
baPt-292070	1	79.476	79.122	100	98.214	0.151	1	1	0	1	1	1	1	0	1	1	1	1	1	1	1	1	1	1	1	1	1	1	1	1	1	0	1	1	0	1	1	1	1	1	1	1	1	1	1	1	1	1	1
baPt-292072	1	90.955	90.538	100	94.643	0.48	1	1	1	0	1	1	0	0	0	0	1	1	0	1	0	1	0	1	1	1	1	0	1	1	1	1	1	1	0	0	0	N/A	1	1	1	1	1	1	1	1	1	1	1
baPt-292099	1	83.666	83.278	100	91.071	0.383	1	N/A	1	1	1	1	1	0	1	0	1	1	0	1	0	N/A	N/A	1	1	1	1	1	1	1	1	1	1	1	0	0	1	1	N/A	N/A	1	1	1	1	1	1	1	1	1
baPt-292116	1	80.732	80.372	100	91.071	0.392	1	N/A	1	1	1	1	1	0	1	0	N/A	1	0	1	0	1	0	1	1	1	1	1	1	1	1	1	1	1	0	0	1	0	N/A	1	1	1	1	1	1	1	1	1	1
baPt-292127	1	83.173	82.791	100	96.429	0.154	1	1	1	1	1	1	1	1	1	1	0	1	1	1	1	0	1	1	1	1	1	1	1	1	1	1	1	1	1	1	1	1	1	1	1	1	0	1	0	1	1	0	1
baPt-292131	1	77.884	77.536	99.371	91.518	0.329	1	0	1	1	1	1	1	1	1	1	0	1	0	1	1	1	1	1	1	1	1	1	1	1	N/A	1	1	1	1	1	1	0	0	0	1	N/A	1	1	1	1	N/A	N/A	0
baPt-292135	1	89.214	88.814	100	95.982	0.466	1	N/A	0	1	1	1	1	1	1	1	0	1	1	1	1	0	1	N/A	1	1	1	1	0	1	1	0	1	0	1	1	0	0	0	1	0	1	0	1	0	1	1	0	1
baPt-292145	1	77.222	76.973	100	90.179	0.407	0	0	0	1	0	0	0	0	1	0	0	N/A	N/A	0	1	0	1	0	0	0	0	1	0	0	0	0	0	0	0	1	1	0	0	0	N/A	0	0	0	0	1	0	0	0
baPt-292147	1	79.051	78.696	100	93.75	0.279	1	N/A	1	1	1	1	1	0	1	0	1	1	1	1	1	1	1	1	1	1	1	1	1	1	1	1	1	1	0	1	1	0	N/A	N/A	1	1	1	1	1	1	1	1	1
baPt-292162	1	82.469	82.1	100	96.875	0.381	N/A	1	1	1	1	1	1	0	1	0	1	1	0	1	0	1	0	1	1	1	1	1	1	N/A	1	1	1	1	0	0	1	0	1	1	1	1	1	1	1	1	N/A	1	1
baPt-292171	1	77.806	77.455	100	91.964	0.303	1	1	1	1	1	1	1	1	1	N/A	1	1	0	1	0	1	0	1	1	1	1	1	1	1	1	1	1	1	0	0	1	1	1	1	1	N/A	1	1	1	1	1	1	1
baPt-292173	1	84.946	84.562	100	94.196	0.325	0	0	0	0	0	0	0	0	0	0	0	1	1	0	1	0	1	0	0	0	0	0	0	0	1	0	0	0	0	1	0	1	0	0	1	0	0	0	0	0	0	0	N/A
baPt-292174	1	77.959	77.611	100	99.554	0.105	1	1	0	1	1	1	1	1	1	1	1	1	1	1	1	1	1	1	1	1	1	1	1	1	1	0	1	1	1	1	1	0	1	1	1	1	1	1	1	1	1	1	1
baPt-292181	1	86.606	86.219	99.371	95.536	0.5	0	0	0	1	0	0	N/A	1	1	1	1	1	1	0	1	1	1	0	0	0	0	1	1	0	0	0	0	1	1	1	1	N/A	1	0	0	0	1	0	1	1	0	1	0
baPt-292182	1	83.821	83.629	100	95.536	0.282	0	0	0	0	0	0	0	1	0	1	0	0	1	0	1	0	1	0	0	0	0	0	0	0	0	0	0	0	1	1	0	0	0	0	0	0	0	0	0	N/A	0	0	0
baPt-292184	1	85.536	85.154	100	97.768	0.178	0	0	0	0	0	0	0	0	0	1	0	0	1	0	0	0	0	0	0	0	0	0	0	0	0	0	0	0	0	0	0	N/A	0	0	0	0	0	0	0	0	0	0	0
baPt-292188	1	84.062	83.687	100	99.107	0.158	1	1	1	1	1	1	1	1	1	1	0	1	1	1	1	0	1	1	1	1	1	1	1	1	1	1	1	1	1	1	1	1	1	1	1	1	0	1	0	1	1	0	1
baPt-292191	1	82.888	82.515	100	96.429	0.367	1	1	1	1	1	1	1	0	1	0	1	1	N/A	1	0	1	0	1	1	1	1	1	1	1	1	1	1	1	0	0	1	1	1	1	1	1	1	1	1	1	1	1	1
baPt-292206	1	84.912	84.532	100	95.536	0.296	0	0	0	0	0	0	0	1	0	1	0	0	1	0	1	0	1	0	0	0	0	0	0	0	0	0	0	0	1	1	0	0	0	0	0	0	0	0	0	1	0	0	0
baPt-292210	1	90.183	89.78	100	98.661	0.441	1	1	1	0	1	1	1	0	0	0	1	1	N/A	1	0	1	0	1	1	1	1	1	1	1	1	1	1	1	0	0	0	0	1	1	1	1	1	1	1	1	1	1	1
baPt-292211	1	77.051	76.701	98.742	87.054	0.401	1	1	1	1	1	1	1	0	1	0	1	1	N/A	1	0	1	0	1	N/A	1	1	1	1	1	1	1	1	1	0	0	1	N/A	1	1	1	1	1	1	1	1	0	N/A	1
baPt-292224	1	92.924	92.432	100	83.929	0.158	0	0	1	0	0	0	0	0	0	0	1	0	0	N/A	N/A	N/A	N/A	0	0	0	0	0	0	0	0	1	0	0	0	0	0	0	0	0	N/A	0	1	0	1	N/A	N/A	N/A	0
baPt-292227	1	75.745	75.407	100	90.625	0.387	1	1	1	N/A	1	1	1	0	1	0	1	N/A	0	1	0	1	0	1	1	1	1	1	N/A	1	1	1	1	1	0	0	1	1	1	1	1	1	1	1	1	1	1	1	1
baPt-292232	0	77.105	76.931	98.742	88.839	0.292	0	0	0	0	0	0	0	0	0	1	0	0	1	0	N/A	0	1	0	0	0	0	0	0	0	0	0	0	0	0	1	0	0	0	0	N/A	0	0	0	0	0	0	0	0
baPt-292263	1	81.984	81.582	100	83.929	0.47	1	0	1	1	1	1	1	0	1	0	N/A	1	0	1	0	1	0	1	1	1	1	1	1	1	0	1	1	1	0	0	1	1	0	0	N/A	N/A	1	1	1	1	1	1	N/A
baPt-292265	1	76.23	75.858	100	82.143	0.393	1	1	1	1	1	1	1	0	1	0	1	1	0	1	0	1	0	1	1	1	1	1	1	1	1	1	1	1	0	0	1	1	1	1	N/A	1	1	N/A	1	1	N/A	N/A	1
baPt-292306	1	88.431	88.026	100	97.321	0.178	0	0	1	0	0	0	0	0	0	0	1	0	0	0	0	1	0	0	0	0	0	0	0	0	0	1	0	0	0	0	0	0	0	0	0	0	1	0	1	0	0	1	0
baPt-292311	1	80.325	79.954	99.371	86.607	0.391	1	0	1	N/A	1	1	N/A	1	1	1	0	N/A	0	1	1	1	1	1	1	1	1	1	1	1	N/A	0	1	1	1	1	1	0	N/A	0	0	1	N/A	1	1	1	1	N/A	N/A
baPt-292338	1	89.217	88.819	100	98.661	0.36	1	1	1	1	1	1	1	0	1	0	1	1	0	1	0	1	0	1	1	1	1	1	1	1	1	1	1	1	0	0	1	1	1	1	1	1	1	1	1	1	1	1	1
baPt-292349	1	76.853	76.51	100	96.429	0.205	1	1	0	1	1	1	1	1	1	1	0	1	N/A	1	1	0	1	1	1	1	1	1	N/A	1	1	0	1	1	1	1	1	1	1	1	1	1	0	1	0	1	1	0	1
baPt-292350	1	87.47	87.076	100	97.321	0.364	1	1	1	1	1	1	1	0	1	0	1	1	1	1	0	1	0	1	1	1	1	1	1	1	1	1	1	1	0	0	1	N/A	1	1	1	1	1	1	1	1	1	1	1
baPt-292358	1	81.522	81.118	100	84.375	0.304	1	0	1	1	1	1	1	1	1	1	0	1	0	N/A	N/A	N/A	N/A	1	1	1	1	1	1	1	1	1	1	1	1	1	1	0	0	0	N/A	N/A	1	1	1	N/A	N/A	N/A	0
baPt-292370	1	87.081	86.758	100	76.786	0.348	0	0	0	0	0	0	0	1	0	1	0	N/A	1	N/A	N/A	N/A	N/A	0	0	0	0	0	0	0	1	0	0	0	1	1	0	N/A	0	0	N/A	0	0	0	0	N/A	N/A	N/A	0
baPt-292388	1	86.315	85.929	100	99.554	0.105	0	0	1	0	0	0	0	0	0	0	0	0	0	0	0	0	0	0	0	0	0	0	0	0	1	1	0	0	0	0	0	0	0	0	1	0	0	0	0	0	0	0	0
baPt-292393	1	81.863	81.471	100	91.071	0.355	1	1	1	1	1	1	1	0	1	0	1	1	1	1	0	1	0	1	1	1	1	1	1	1	1	1	1	1	0	0	1	1	1	1	1	1	1	1	1	1	N/A	N/A	1
baPt-292394	1	78.97	78.664	100	91.518	0.396	0	0	0	1	0	0	0	1	1	1	0	0	0	0	1	0	1	0	0	0	0	0	0	0	1	0	0	0	1	1	N/A	0	0	0	0	0	0	0	0	1	0	0	0
baPt-292409	1	79.632	79.275	100	91.518	0.411	1	1	1	1	1	1	1	0	1	0	1	1	0	1	0	1	0	1	1	1	1	0	1	N/A	1	1	1	1	0	0	1	0	1	N/A	1	1	1	1	1	1	N/A	1	1
baPt-292420	0	77.65	77.247	100	80.357	0.242	1	1	1	1	1	1	1	1	1	0	1	1	0	N/A	N/A	N/A	N/A	1	1	1	1	1	1	1	1	1	1	1	1	N/A	1	0	1	1	N/A	1	1	1	1	N/A	1	1	1
baPt-292424	1	80.202	79.838	98.742	87.5	0.487	1	0	1	1	1	1	1	0	1	0	0	1	0	1	N/A	1	0	N/A	1	1	1	1	1	1	N/A	1	1	1	0	0	1	0	0	0	1	N/A	1	1	1	1	1	1	0
baPt-292427	0	76.436	76.239	98.113	79.018	0.458	0	0	1	0	0	0	0	0	0	1	1	N/A	1	0	N/A	N/A	N/A	0	0	0	0	0	0	0	1	1	0	0	0	1	0	N/A	0	0	1	0	1	0	1	0	0	1	0
baPt-292455	1	88.92	88.523	100	98.661	0.376	1	1	1	1	1	1	1	0	1	0	1	1	0	1	0	1	0	1	1	1	1	1	1	1	1	1	1	1	0	0	1	0	1	1	1	1	1	1	1	1	1	1	1
baPt-292465	1	76.789	76.447	100	94.196	0.271	1	1	1	1	1	1	0	N/A	1	1	1	1	1	1	1	1	1	1	1	1	1	1	1	1	1	1	1	1	0	1	1	N/A	1	1	1	1	1	N/A	1	1	1	1	1
baPt-292477	1	86.037	85.629	100	90.625	0.468	1	1	1	0	1	1	1	0	0	0	1	1	0	1	0	N/A	0	1	1	1	1	1	1	1	1	1	1	1	0	0	0	N/A	1	1	1	1	1	1	1	0	1	1	1
baPt-292482	1	87.746	87.347	100	96.429	0.383	1	1	1	1	1	1	1	0	1	0	1	1	0	1	0	1	0	1	1	1	1	1	1	1	1	1	1	1	0	0	1	1	1	1	1	1	1	1	1	1	1	1	1
baPt-292500	1	77.222	76.874	99.371	85.714	0.484	1	1	1	0	1	1	0	0	0	0	1	1	0	1	0	1	0	1	1	1	1	1	1	1	1	1	1	1	0	0	0	N/A	1	1	0	1	N/A	N/A	1	0	N/A	1	1
baPt-292529	1	88.995	88.547	100	87.5	0.384	1	1	1	1	1	1	1	0	1	0	1	1	0	1	0	N/A	N/A	1	1	1	1	1	1	1	1	1	1	1	0	0	1	0	1	1	N/A	1	1	1	1	N/A	N/A	N/A	1
baPt-292531	1	90.247	89.844	100	96.429	0.35	0	0	0	0	0	0	0	0	0	1	0	1	1	0	1	0	1	0	0	0	0	0	0	0	1	0	0	0	0	1	0	1	0	0	0	0	0	0	0	0	0	0	0
baPt-292532	1	78.34	77.984	99.371	95.089	0.139	0	0	1	0	0	0	0	0	0	0	0	0	0	0	N/A	0	0	0	0	0	0	0	0	0	1	1	0	0	0	0	0	N/A	0	0	0	0	0	0	0	0	0	0	0
baPt-292539	1	89.724	89.32	100	90.625	0.403	0	0	1	0	0	0	0	0	0	0	0	1	0	0	1	1	1	0	0	0	0	0	0	0	1	1	0	0	0	1	0	0	0	0	1	0	1	0	1	0	0	1	0
baPt-292556	1	87.496	87.106	100	98.214	0.185	0	0	1	0	0	0	0	0	0	0	1	0	N/A	0	0	1	0	0	0	0	0	0	0	0	0	1	0	0	0	0	0	1	0	0	0	0	1	0	1	0	0	1	0
baPt-292560	1	83.94	83.484	100	79.464	0.246	0	0	0	0	0	0	0	0	0	0	0	1	1	N/A	N/A	N/A	N/A	0	0	0	0	0	0	0	0	0	0	0	0	1	0	0	0	0	N/A	0	0	0	0	N/A	N/A	N/A	0
baPt-292561	1	81	80.557	99.371	75	0.406	0	N/A	0	1	0	0	0	1	1	0	0	1	1	N/A	N/A	N/A	N/A	0	0	0	0	0	0	0	1	0	0	0	1	1	1	N/A	0	0	N/A	0	0	0	0	N/A	N/A	N/A	0
baPt-292562	1	76.408	76.014	100	82.589	0.228	1	N/A	0	1	1	1	1	1	1	1	1	1	1	1	1	N/A	N/A	1	1	1	1	1	1	1	1	0	1	1	1	1	1	1	1	1	N/A	1	N/A	1	1	N/A	N/A	N/A	1
baPt-292564	1	95.485	94.936	100	77.679	0.234	0	0	0	0	0	0	0	0	0	1	0	1	N/A	N/A	N/A	N/A	N/A	0	0	0	0	0	0	0	1	0	0	0	0	1	0	0	0	0	N/A	0	0	N/A	N/A	N/A	N/A	N/A	0
baPt-292568	1	83.362	82.982	100	92.857	0.32	1	1	0	1	1	1	1	1	1	1	0	1	1	1	1	0	1	1	1	1	1	1	1	1	0	0	1	1	1	1	1	1	1	1	0	1	0	1	0	1	1	0	1
baPt-292576	1	79.109	78.756	100	75	0.419	0	0	1	0	N/A	0	0	1	0	1	0	N/A	1	N/A	N/A	N/A	N/A	0	0	0	0	0	0	0	1	1	0	0	1	1	0	0	N/A	0	N/A	0	0	0	0	N/A	N/A	N/A	0
baPt-292580	1	79.51	79.155	100	91.071	0.463	1	0	1	1	1	1	1	0	1	0	1	1	0	1	0	1	0	1	1	1	1	1	1	1	1	1	1	1	0	0	1	0	0	0	1	N/A	1	1	1	1	1	1	N/A
baPt-292591	1	80.42	80.056	98.742	88.393	0.5	1	0	1	0	1	1	0	0	0	0	1	1	0	1	0	1	0	1	N/A	1	1	1	1	N/A	1	1	1	1	0	0	0	0	0	0	1	1	1	1	1	1	1	1	N/A
baPt-292599	1	82.423	81.98	98.742	83.036	0.159	1	1	0	0	1	1	1	1	1	1	1	1	1	N/A	N/A	1	N/A	1	1	1	1	1	1	1	1	0	N/A	1	1	N/A	1	0	N/A	0	N/A	1	1	1	1	N/A	N/A	N/A	1
baPt-292621	1	85.452	85.126	99.371	75.893	0.348	0	0	0	0	0	0	0	0	0	1	0	1	0	N/A	N/A	N/A	N/A	0	0	0	0	0	1	0	1	0	0	1	0	1	0	N/A	1	0	N/A	0	0	0	0	N/A	N/A	N/A	0
baPt-292627	0	77.727	77.377	100	90.179	0.257	0	0	1	0	0	0	0	0	0	0	1	1	0	0	0	1	0	0	0	0	0	0	0	0	1	1	0	0	0	0	0	N/A	0	0	0	0	1	0	1	0	0	1	0
baPt-292628	1	83.011	82.634	100	95.982	0.352	1	1	1	1	1	1	1	0	1	0	1	1	1	1	0	1	0	1	1	1	1	1	1	1	1	1	1	1	0	0	1	0	1	1	1	1	1	1	1	1	1	1	1
baPt-292631	1	87.188	86.75	100	86.607	0.408	0	0	1	0	0	0	0	0	0	0	1	1	1	N/A	N/A	1	1	0	0	0	0	0	0	0	1	1	0	0	0	1	0	1	0	0	N/A	0	1	0	1	0	N/A	N/A	0
baPt-292644	1	81	80.573	98.742	77.232	0.343	0	0	0	0	N/A	0	0	0	0	1	0	1	0	N/A	N/A	N/A	N/A	0	0	0	0	0	1	0	1	0	0	1	0	1	0	0	1	0	N/A	0	0	0	0	N/A	N/A	N/A	0
baPt-292645	0	76.242	75.839	100	76.786	0.298	1	0	1	1	1	1	1	1	1	N/A	0	1	N/A	N/A	N/A	N/A	N/A	1	1	1	1	1	1	1	1	1	1	1	1	1	1	0	0	0	N/A	1	1	1	1	N/A	N/A	N/A	N/A
baPt-292648	1	85.085	84.644	100	85.268	0.385	1	1	1	N/A	1	1	1	0	1	0	1	1	0	N/A	N/A	N/A	N/A	1	1	1	1	1	1	1	1	1	1	1	0	0	1	0	1	1	N/A	1	1	1	1	N/A	N/A	N/A	1
baPt-292652	1	76.44	76.089	100	91.071	0.371	1	1	1	1	1	1	1	0	1	0	1	1	N/A	1	0	1	0	1	1	1	1	0	N/A	N/A	1	1	1	1	0	0	1	N/A	1	1	1	1	1	1	1	1	1	1	1
baPt-292692	1	77.563	77.214	100	96.429	0.171	0	0	N/A	0	0	0	0	0	0	0	1	0	0	0	0	1	0	0	0	0	N/A	0	N/A	0	0	1	0	0	0	0	0	0	0	0	0	0	1	0	1	0	0	1	0
baPt-292732	1	86.264	85.878	100	96.429	0.361	1	1	1	1	1	1	1	0	1	0	1	1	0	1	0	1	0	1	1	1	1	1	1	N/A	1	1	1	1	0	0	1	N/A	1	1	1	1	1	1	1	1	1	1	1
baPt-292754	1	80.408	80.049	100	96.875	0.25	1	0	1	1	1	1	1	1	1	1	0	1	N/A	1	1	1	1	1	1	1	1	1	1	1	1	1	1	1	1	1	1	0	N/A	0	1	1	1	1	1	1	1	1	N/A
baPt-292775	1	82.213	81.874	99.371	90.625	0.4	1	0	0	1	1	1	1	1	1	1	0	1	0	1	1	0	1	1	1	1	1	1	1	1	1	0	1	1	1	1	1	0	N/A	0	1	1	0	1	0	1	1	0	N/A
baPt-292777	1	84.045	83.669	99.371	99.107	0.15	0	0	1	0	0	0	0	0	0	0	1	0	1	0	0	1	0	0	0	0	0	0	0	0	0	1	0	0	0	0	0	0	0	0	1	0	1	0	1	0	0	0	0
baPt-292779	1	86.639	86.252	100	99.554	0.114	0	0	0	0	0	0	0	0	0	0	0	0	0	0	0	0	0	0	0	0	0	0	0	0	0	0	0	0	0	0	0	1	0	0	1	0	0	0	0	0	0	0	0
baPt-292806	1	89.556	89.157	100	97.768	0.29	0	0	1	0	0	0	0	0	0	0	0	1	0	0	1	0	1	0	0	0	0	0	0	0	0	1	0	0	0	1	0	N/A	0	0	1	0	0	0	0	0	0	0	0
baPt-292844	1	89.375	88.976	100	97.321	0.38	1	1	1	1	1	1	1	0	1	0	1	1	0	1	0	1	0	1	1	1	1	1	1	N/A	1	1	1	1	0	0	1	0	1	1	1	1	1	1	1	1	1	1	1
baPt-292847	1	91.933	91.522	100	100	0.174	0	0	1	0	0	0	0	0	0	0	1	0	0	0	0	1	0	0	0	0	0	0	0	0	0	1	0	0	0	0	0	0	0	0	0	0	1	0	1	0	0	1	0
baPt-292851	1	92.886	92.444	100	93.75	0.185	0	0	1	0	0	0	0	0	0	0	1	0	0	0	0	1	0	0	0	0	0	0	0	0	0	1	0	0	0	0	0	0	0	0	0	0	1	0	1	0	0	1	0
baPt-292870	1	83.809	83.422	100	79.018	0.498	1	N/A	1	0	1	1	0	0	0	0	1	1	0	N/A	N/A	N/A	N/A	1	1	1	1	0	1	1	1	1	1	1	0	0	0	0	N/A	N/A	N/A	1	1	1	1	N/A	N/A	N/A	1
baPt-292874	1	93.531	93.104	100	96.875	0.491	0	0	1	1	0	0	1	1	1	1	1	1	1	0	1	1	1	0	0	0	0	0	1	0	1	1	0	1	1	1	1	1	1	0	1	0	1	0	1	1	0	1	0
baPt-292876	0	76.499	76.157	100	87.5	0.402	1	0	0	1	1	1	1	1	1	1	0	1	0	1	1	0	1	1	1	1	1	N/A	1	1	1	0	1	1	1	1	1	0	N/A	0	1	1	0	1	0	1	1	0	N/A
baPt-292896	1	85.356	85.081	100	91.518	0.5	0	1	1	1	0	0	1	0	1	1	1	1	1	0	0	1	0	0	0	0	0	1	0	0	1	1	0	0	0	0	1	1	0	N/A	1	0	1	0	1	0	0	1	N/A
baPt-292918	1	85.389	84.972	99.371	83.482	0.458	0	N/A	1	1	0	0	1	1	1	1	0	0	1	0	1	0	1	0	0	0	0	0	0	0	0	1	0	0	1	1	N/A	1	0	0	N/A	0	0	0	0	N/A	N/A	N/A	0
baPt-292919	1	79.819	79.462	100	88.393	0.418	1	N/A	1	1	1	1	1	0	1	0	1	1	0	1	0	1	0	1	1	1	1	1	1	N/A	1	1	1	1	0	0	1	1	N/A	N/A	1	1	1	1	1	1	1	1	N/A
baPt-292934	1	88.741	88.378	100	97.768	0.341	0	0	1	0	0	0	0	0	0	0	0	1	1	0	1	0	1	0	0	0	0	0	0	0	0	1	0	0	0	1	0	N/A	0	0	1	0	0	0	0	0	0	0	0
baPt-292936	1	92.869	92.375	100	83.929	0.158	0	0	1	0	0	0	0	0	0	0	1	0	0	N/A	N/A	N/A	N/A	0	0	0	0	0	0	0	0	1	0	0	0	0	0	0	0	0	0	0	1	0	1	N/A	N/A	N/A	0
baPt-292969	1	79.689	79.428	100	95.536	0.268	0	0	1	0	0	0	0	0	0	0	0	N/A	0	0	1	0	1	0	0	0	0	0	0	0	0	1	0	0	0	1	0	N/A	0	0	1	0	0	0	0	0	0	0	0
baPt-292995	1	79.666	79.31	100	89.732	0.48	1	1	1	0	1	1	0	0	0	1	1	1	1	1	0	1	0	1	N/A	1	1	0	1	N/A	1	1	1	1	0	0	0	1	1	1	0	1	1	1	1	0	N/A	1	1
baPt-293011	1	81.965	81.623	100	91.071	0.406	1	N/A	1	1	1	1	1	0	1	0	1	1	0	1	0	1	0	1	1	1	1	1	1	1	1	1	1	1	0	0	1	0	N/A	N/A	1	1	1	1	1	1	1	1	1
baPt-293032	1	75.613	75.995	98.113	75.893	0.43	0	0	1	1	0	0	1	0	1	0	1	0	0	0	0	N/A	N/A	0	0	0	0	0	1	0	0	1	0	1	0	0	1	1	N/A	0	N/A	0	1	0	1	N/A	N/A	N/A	0
baPt-293033	1	81.169	80.795	100	90.179	0.308	1	0	1	1	1	1	1	1	1	1	0	1	0	1	N/A	1	1	1	1	1	1	1	1	1	1	1	1	1	1	1	1	0	0	0	1	1	1	1	1	1	1	1	0
baPt-293036	1	89.201	88.803	100	97.321	0.488	1	1	1	0	1	1	0	0	0	0	1	1	0	1	0	1	0	1	1	1	1	0	1	1	0	1	1	1	0	0	0	N/A	1	1	0	1	1	1	1	1	1	1	1
baPt-293091	1	78.672	78.375	100	90.625	0.5	1	0	0	1	1	1	1	1	1	0	0	0	0	1	0	N/A	0	1	1	1	1	N/A	1	1	0	0	1	1	1	0	1	0	0	N/A	0	1	0	1	0	1	1	0	N/A
baPt-293124	1	87.371	86.955	100	93.304	0.177	0	0	1	0	0	0	0	0	0	0	1	0	0	0	0	1	0	0	0	0	0	0	0	0	0	1	0	0	0	0	0	0	0	0	0	0	1	0	1	0	N/A	N/A	0
baPt-293134	1	81.468	81.049	100	82.589	0.342	1	1	1	1	1	1	1	0	1	0	1	1	1	N/A	N/A	N/A	N/A	1	1	1	1	1	1	1	1	1	1	1	0	0	1	1	1	1	N/A	1	1	1	1	N/A	N/A	N/A	1
baPt-293135	1	80.775	80.367	100	83.929	0.324	0	0	0	0	0	0	0	0	0	1	0	1	N/A	0	1	N/A	N/A	0	0	0	0	0	0	0	0	0	0	0	0	1	0	1	0	0	N/A	0	0	0	0	N/A	0	0	0
baPt-293139	1	80.12	79.767	100	90.625	0.482	0	0	1	0	0	0	1	1	0	1	0	1	1	0	1	0	1	0	0	0	0	1	1	0	1	1	0	N/A	1	1	0	1	1	0	0	0	0	0	0	0	0	0	0
baPt-293160	1	85.368	84.987	100	95.982	0.35	1	1	1	1	1	1	1	0	1	0	1	1	N/A	1	0	1	0	1	1	1	1	1	1	1	1	1	1	1	0	0	1	0	N/A	1	1	1	1	1	1	1	1	1	1
baPt-293161	1	78.043	77.693	100	99.107	0.106	0	0	0	0	0	0	0	1	0	0	0	0	0	0	0	0	0	0	0	0	0	0	0	0	0	0	0	0	1	0	0	0	0	0	0	0	0	0	0	0	0	0	0
baPt-293162	1	79.715	79.358	100	95.089	0.268	1	1	1	1	1	1	1	1	1	1	0	1	N/A	1	1	0	1	1	1	1	1	1	1	1	1	1	1	1	1	1	1	0	1	1	0	1	0	1	0	1	1	0	1
baPt-293192	1	79.517	79.168	100	90.625	0.348	1	0	1	1	1	1	1	1	1	1	0	1	0	1	1	1	1	1	1	1	1	1	1	1	N/A	1	1	1	1	1	1	0	0	0	1	1	1	1	1	1	1	1	0
baPt-293209	0	76.369	76	100	83.482	0.333	1	0	1	1	1	1	1	1	1	1	0	1	0	1	N/A	N/A	N/A	1	1	1	1	1	1	1	1	1	1	1	1	1	1	0	N/A	0	1	1	1	1	1	1	1	1	N/A
baPt-293230	1	84.342	83.903	100	81.696	0.384	0	0	0	1	0	0	1	0	1	1	0	0	1	N/A	N/A	0	0	0	0	0	0	1	0	0	0	0	0	0	0	0	1	N/A	0	0	N/A	0	0	0	0	N/A	N/A	N/A	0
baPt-293240	1	80.802	80.468	100	91.964	0.337	1	0	1	1	1	1	1	1	1	1	0	1	0	1	1	1	1	1	1	1	1	1	1	1	N/A	1	1	1	1	1	1	0	0	0	1	1	1	1	1	1	1	1	0
baPt-293295	1	80.295	79.935	100	92.411	0.344	1	1	1	N/A	1	1	1	0	1	0	1	1	1	1	0	1	0	1	1	1	N/A	1	1	1	1	1	1	1	0	0	1	N/A	1	1	1	1	1	1	1	1	1	1	1
baPt-293324	1	85.628	85.243	100	94.643	0.393	1	1	1	1	1	1	1	0	1	0	1	1	0	1	0	1	0	1	1	1	1	1	1	1	1	1	1	1	0	0	1	0	1	1	1	1	1	1	1	1	1	1	1
baPt-293355	0	75.902	75.528	99.371	76.339	0.375	1	0	1	1	1	1	1	1	1	1	0	1	0	1	1	1	1	1	1	1	1	1	1	1	N/A	1	1	1	1	1	1	0	0	N/A	1	N/A	1	1	N/A	N/A	N/A	N/A	0
baPt-293365	1	86.64	86.164	100	77.679	0.342	0	0	1	0	0	0	0	0	0	0	0	1	1	N/A	N/A	N/A	N/A	0	0	0	0	0	0	0	0	1	0	0	0	1	0	N/A	0	0	N/A	0	0	0	0	N/A	N/A	N/A	0
baPt-293371	1	91.338	90.923	100	97.321	0.359	1	1	1	1	1	1	1	0	1	0	1	1	N/A	1	0	1	0	1	1	1	1	1	1	1	1	1	1	1	0	0	1	1	1	1	1	1	1	1	1	1	1	1	1
baPt-293380	1	84.151	83.847	99.371	81.25	0.315	0	N/A	0	0	0	0	0	1	0	0	N/A	0	1	N/A	N/A	0	1	0	0	0	0	0	0	0	1	0	0	0	1	1	0	1	0	0	N/A	0	0	0	0	N/A	N/A	N/A	0
baPt-293390	1	81.815	81.406	100	84.375	0.307	1	1	0	1	1	1	1	1	1	1	0	1	1	N/A	N/A	N/A	N/A	1	1	1	1	1	1	1	0	0	1	1	1	1	1	1	1	1	1	1	0	1	0	0	1	0	1
baPt-293403	1	92.3	91.888	100	99.554	0.174	0	0	1	0	0	0	0	0	0	0	1	0	0	0	0	1	0	0	0	0	0	0	0	0	0	1	0	0	0	0	0	0	0	0	0	0	1	0	1	0	0	1	0
baPt-293414	1	82.268	81.973	100	95.536	0.275	0	0	0	0	0	0	0	0	0	1	0	N/A	1	0	1	0	1	0	0	0	0	0	0	0	0	0	0	0	0	1	0	N/A	0	0	0	0	0	0	0	0	0	0	0
baPt-293518	1	76.448	76.107	98.742	94.643	0.334	1	0	1	1	1	1	1	1	1	1	0	N/A	0	1	1	1	1	1	1	1	1	1	1	1	1	1	1	1	1	1	1	0	0	0	1	1	1	1	1	1	1	1	0
baPt-293521	0	75.508	75.171	100	94.196	0.201	1	1	0	1	1	1	1	1	1	1	N/A	1	N/A	1	1	1	1	1	1	1	1	1	1	1	1	0	1	1	1	1	1	0	1	1	0	1	1	1	1	1	1	1	1
baPt-293547	1	75.812	75.467	98.742	97.768	0.06	0	0	1	1	0	0	0	0	0	0	0	0	0	0	0	0	0	0	0	0	0	0	0	0	0	0	0	0	0	0	0	0	0	1	0	0	0	0	0	0	0	0	0
baPt-293603	1	79.641	79.271	100	86.607	0.425	1	1	1	0	1	1	1	0	0	0	1	1	0	1	0	N/A	N/A	1	1	1	N/A	N/A	1	1	1	1	N/A	1	0	0	0	1	1	1	1	N/A	1	1	1	1	1	1	1
baPt-293652	1	80.198	79.84	100	94.196	0.411	1	1	1	1	1	1	1	1	1	0	0	0	1	1	0	1	0	1	1	1	1	0	1	1	1	1	1	1	1	0	1	0	1	1	1	1	1	1	1	1	1	1	1
baPt-293654	0	78.603	78.253	98.742	85.268	0.408	1	N/A	0	1	1	1	1	1	1	1	1	1	N/A	1	1	0	1	1	1	1	N/A	1	1	1	1	0	1	1	1	N/A	1	0	N/A	0	1	1	0	1	0	1	1	0	N/A
baPt-293668	1	85.318	84.937	100	98.661	0.168	1	1	1	1	1	1	1	1	1	1	0	1	1	1	1	0	1	1	1	1	1	1	1	1	1	1	1	1	1	1	1	N/A	1	1	1	1	0	1	0	1	1	0	1
baPt-293680	1	82.359	82.037	99.371	92.857	0.416	1	1	1	0	1	1	1	0	0	0	1	1	N/A	1	0	1	0	1	1	1	1	1	1	1	1	1	1	1	0	0	0	0	1	1	1	1	1	1	1	1	N/A	1	1
baPt-293710	1	90.451	90.04	100	95.089	0.492	1	1	0	0	1	1	1	0	0	1	0	0	1	1	1	0	1	1	1	1	1	1	0	1	1	0	1	0	0	1	0	0	0	1	0	1	0	1	0	0	1	0	1
baPt-293749	1	79.711	79.37	100	94.643	0.284	1	N/A	1	1	1	1	1	0	1	0	1	1	1	1	1	1	1	1	1	1	1	1	1	1	1	1	1	1	0	1	1	0	N/A	1	1	1	1	1	1	1	1	1	1
baPt-293759	1	93.602	93.182	100	99.554	0.166	0	0	1	0	0	0	0	0	0	0	1	0	0	0	0	N/A	0	0	0	0	0	0	0	0	0	1	0	0	0	0	0	0	0	0	0	0	1	0	1	0	0	1	0
baPt-293761	1	83.755	83.395	99.371	92.857	0.315	1	1	0	1	1	1	1	1	1	1	0	1	1	1	1	0	1	1	1	1	1	1	N/A	1	0	0	1	1	1	1	1	1	1	1	0	1	0	1	0	1	1	0	1
baPt-293764	1	77.178	76.821	98.113	87.946	0.446	1	1	1	1	1	1	0	0	1	0	1	1	1	1	0	1	0	1	1	1	1	1	1	1	1	1	1	1	0	0	1	0	1	1	0	1	1	1	1	1	1	1	1
baPt-293928	1	82.323	81.955	100	92.411	0.379	1	1	1	N/A	1	1	1	0	1	0	1	1	0	1	0	1	0	1	1	1	1	1	1	1	1	1	1	1	0	0	1	N/A	1	1	1	1	1	1	1	1	N/A	1	1
baPt-293977	1	78.679	78.328	100	94.196	0.306	1	0	1	1	1	1	1	1	1	1	0	1	0	1	1	1	1	1	1	1	1	1	1	1	1	1	1	1	1	1	1	0	0	0	1	1	1	1	1	1	1	1	N/A
baPt-294000	1	82.368	82.001	100	93.304	0.382	0	1	1	0	0	0	0	0	0	1	1	0	N/A	0	N/A	0	0	0	0	0	0	0	0	0	1	1	0	0	0	0	0	1	1	1	1	0	0	0	0	0	0	0	N/A
baPt-294001	1	84.337	83.953	100	97.321	0.117	0	0	0	0	0	0	0	0	0	0	0	0	0	0	0	0	0	0	0	0	0	0	0	0	0	0	0	0	0	0	0	1	0	0	1	0	0	0	0	0	0	0	0
baPt-294002	1	81.775	81.408	100	92.857	0.275	0	N/A	1	0	0	0	0	0	0	0	1	1	N/A	0	0	1	0	0	0	0	0	0	0	0	0	1	0	0	0	0	0	N/A	0	0	1	0	1	0	1	0	0	1	0
baPt-294003	1	80.065	80.024	100	88.839	0.412	1	1	1	1	1	N/A	1	0	1	0	1	N/A	N/A	1	0	1	0	1	1	1	1	1	1	0	1	1	1	N/A	0	0	N/A	0	1	1	0	1	1	1	1	1	N/A	0	1
baPt-294004	1	92.428	92.016	100	100	0.174	0	0	1	0	0	0	0	0	0	0	1	0	0	0	0	1	0	0	0	0	0	0	0	0	0	1	0	0	0	0	0	0	0	0	0	0	1	0	1	0	0	1	0
baPt-294050	1	84.492	84.114	100	97.321	0.311	1	1	1	1	1	1	1	1	1	1	1	1	0	1	0	1	0	1	1	1	1	1	1	1	1	1	1	1	1	0	1	N/A	1	1	1	1	1	1	1	1	1	1	1
baPt-294056	1	91.926	91.508	100	95.982	0.421	1	1	0	1	1	1	1	1	1	1	0	1	1	1	1	0	1	1	1	1	1	0	0	1	0	0	1	0	1	1	1	N/A	0	1	0	1	0	1	0	0	1	0	1
baPt-294072	1	79.413	79.089	99.371	91.518	0.478	1	1	1	0	1	1	0	0	0	0	1	1	0	1	0	1	0	1	1	1	1	0	1	1	1	1	1	1	0	0	0	0	1	1	1	1	1	1	1	1	N/A	1	1
baPt-294074	1	84.545	84.254	100	90.179	0.495	1	0	1	1	1	1	1	0	1	0	0	1	0	1	0	1	0	1	1	1	1	1	1	1	N/A	1	N/A	1	0	0	1	0	0	0	0	N/A	1	N/A	1	1	1	1	N/A
baPt-294218	1	82.375	81.965	100	87.5	0.225	N/A	0	1	0	0	0	0	0	0	0	1	0	0	0	0	1	0	0	0	0	0	0	0	0	0	1	0	0	0	0	0	0	0	0	N/A	0	1	0	1	0	0	1	0
baPt-294226	1	77.367	77.018	99.371	76.339	0.427	0	N/A	0	1	0	0	0	1	N/A	1	0	1	1	N/A	N/A	N/A	N/A	0	0	0	0	0	0	0	1	0	0	0	1	1	1	1	0	0	N/A	0	0	0	0	N/A	N/A	N/A	0
baPt-294244	1	83.783	83.409	99.371	95.982	0.312	0	0	1	0	0	0	0	0	0	1	0	1	0	0	1	0	1	0	0	0	0	0	0	0	0	1	0	0	0	1	0	0	0	0	1	0	0	0	0	0	0	0	0
baPt-294284	1	83.482	83.109	100	96.429	0.221	0	0	0	0	0	0	0	0	0	1	0	0	0	0	1	N/A	1	0	0	0	0	0	0	0	0	0	0	0	0	1	0	0	0	0	0	0	0	0	0	0	0	0	0
baPt-294287	1	82.7	82.329	100	97.768	0.169	0	0	1	0	0	0	0	0	0	0	N/A	0	0	0	0	1	0	0	0	0	0	0	0	0	0	1	0	0	0	0	0	0	0	0	0	0	1	0	1	0	0	1	0
baPt-294291	1	84.559	84.18	100	98.661	0.482	1	1	1	0	1	1	0	0	0	0	1	1	0	1	0	1	0	1	1	1	1	1	1	1	1	1	1	1	0	0	0	0	1	1	0	1	1	1	1	0	1	1	1
baPt-294295	1	79.117	78.763	100	85.714	0.472	1	0	1	1	1	1	1	0	1	0	N/A	1	0	1	0	1	0	1	1	1	1	1	1	1	1	1	N/A	1	0	0	1	0	0	0	1	N/A	1	N/A	1	1	1	1	N/A
baPt-294299	1	91.867	91.429	100	91.518	0.474	1	1	0	0	1	1	0	0	0	1	0	1	1	N/A	N/A	N/A	N/A	1	1	1	1	0	1	1	0	0	1	1	0	1	0	1	1	1	N/A	1	0	1	0	0	1	0	1
baPt-294312	1	92.347	91.853	100	83.482	0.168	0	0	1	0	0	0	0	0	0	0	1	0	0	N/A	N/A	N/A	N/A	0	0	0	0	0	0	0	0	1	0	0	0	0	0	0	0	0	N/A	0	1	0	1	N/A	N/A	N/A	0
baPt-294317	1	83.956	83.574	99.371	95.536	0.281	1	0	1	1	1	1	1	1	1	1	0	1	0	1	1	1	1	1	1	1	1	1	1	1	1	1	1	1	1	1	1	0	0	0	1	1	1	1	1	1	1	1	0
baPt-294318	1	89.978	89.576	100	100	0.174	0	0	1	0	0	0	0	0	0	0	1	0	0	0	0	1	0	0	0	0	0	0	0	0	0	1	0	0	0	0	0	0	0	0	0	0	1	0	1	0	0	1	0
baPt-294324	1	92.288	91.876	100	98.661	0.426	1	1	0	1	1	1	1	1	1	1	0	1	1	1	1	0	1	1	1	1	1	0	0	1	0	0	1	0	1	1	1	0	0	1	0	1	0	1	0	0	1	0	1
baPt-294329	1	91.414	91.006	100	99.554	0.222	0	0	1	0	0	0	0	0	0	1	0	0	0	0	0	0	0	0	0	0	0	0	0	0	0	1	0	0	0	0	0	0	0	0	1	0	0	0	0	0	0	0	0
baPt-294343	1	79.59	79.235	100	91.518	0.496	1	1	1	0	1	1	0	0	0	0	1	1	0	1	0	1	0	1	1	1	1	0	1	1	1	1	1	1	0	0	0	N/A	1	1	0	N/A	1	N/A	1	0	1	1	1
baPt-294348	1	78.863	78.511	100	89.732	0.467	1	1	1	0	1	1	1	0	0	0	1	1	0	1	0	1	0	N/A	N/A	1	1	1	1	N/A	1	1	1	1	0	0	0	1	1	1	1	1	1	1	1	1	1	1	1
baPt-294372	1	81.974	81.617	99.371	91.518	0.469	1	0	1	1	1	1	1	0	1	0	0	1	0	1	0	1	0	1	1	1	1	1	1	1	1	1	1	1	0	0	1	0	N/A	N/A	1	1	1	1	1	1	1	1	N/A
baPt-294374	1	87.422	87.031	100	97.321	0.412	1	1	1	1	1	1	0	0	1	0	1	1	1	1	0	1	0	1	1	1	1	1	1	1	1	1	1	1	0	0	1	1	N/A	1	0	1	1	1	1	1	1	1	1
baPt-294377	1	92.711	92.297	100	100	0.174	0	0	1	0	0	0	0	0	0	0	1	0	0	0	0	1	0	0	0	0	0	0	0	0	0	1	0	0	0	0	0	0	0	0	0	0	1	0	1	0	0	1	0
baPt-294379	1	81.512	81.148	100	95.089	0.385	1	1	1	1	1	1	1	0	1	0	1	1	0	1	0	1	0	1	1	1	1	1	1	1	0	1	1	1	0	0	1	0	1	1	1	1	1	1	1	1	1	1	1
baPt-294386	1	87.687	87.295	100	94.643	0.457	0	0	N/A	1	0	0	0	0	1	1	0	1	1	0	1	0	1	0	0	0	0	0	0	0	1	1	0	0	0	1	1	0	0	0	1	0	0	0	0	0	0	0	0
baPt-294389	1	83.563	83.336	99.371	84.375	0.418	1	N/A	1	1	1	1	1	0	1	0	N/A	1	0	1	0	N/A	N/A	1	1	1	1	1	1	1	1	1	1	1	0	0	1	0	N/A	N/A	1	1	1	1	1	1	1	1	N/A
baPt-294399	1	91.893	91.438	100	90.179	0.175	0	0	1	0	0	0	0	0	0	0	1	0	0	0	0	1	0	0	0	0	0	0	0	0	0	1	0	0	0	0	0	0	0	0	N/A	0	1	0	1	N/A	0	1	0
baPt-294409	1	91.611	91.202	100	99.554	0.358	1	1	1	1	1	1	1	0	1	0	1	1	N/A	1	0	1	0	1	1	1	1	1	1	1	1	1	1	1	0	0	1	1	1	1	1	1	1	1	1	1	1	1	1
baPt-294418	1	85.413	85.031	100	99.107	0.175	0	0	1	0	0	0	0	0	0	0	1	0	0	0	0	1	0	0	0	0	0	0	0	0	0	1	0	0	0	0	0	0	0	0	0	0	1	0	1	0	0	1	0
baPt-294422	1	77.96	77.651	100	93.75	0.326	1	1	1	1	1	1	1	1	1	1	0	1	0	N/A	N/A	0	1	1	1	1	1	1	0	1	1	1	1	0	1	1	1	0	0	1	1	1	0	1	0	N/A	1	0	1
baPt-294450	0	76.442	76.33	100	83.929	0.345	1	0	1	1	1	1	1	1	1	0	0	1	0	1	1	1	N/A	1	1	1	1	1	1	1	1	1	1	1	1	N/A	1	0	N/A	N/A	1	1	1	1	1	1	1	1	1
baPt-294465	1	78.742	78.383	100	95.089	0.239	N/A	0	1	1	1	1	1	0	1	0	1	1	N/A	1	1	1	N/A	1	1	1	1	0	1	1	1	1	1	1	0	1	1	1	1	0	1	1	1	1	1	1	1	1	1
baPt-294477	1	89.049	88.646	100	98.661	0.176	0	0	1	0	0	0	0	0	0	0	1	0	0	0	0	1	0	0	0	0	0	0	0	0	0	1	0	0	0	0	0	0	0	0	0	0	1	0	1	0	0	1	0
baPt-294480	1	88.843	88.375	100	83.036	0.305	1	1	0	1	1	1	1	1	1	1	0	1	1	N/A	N/A	N/A	N/A	1	1	1	1	1	1	1	1	0	1	1	1	1	1	1	1	1	N/A	1	0	1	0	N/A	N/A	N/A	1
baPt-294481	1	81.194	80.831	100	92.411	0.411	1	0	N/A	1	1	1	1	1	0	1	0	1	0	1	0	1	0	1	1	1	1	1	1	1	1	1	1	1	1	0	1	0	N/A	0	1	1	1	1	1	1	1	1	1
baPt-294488	1	78.091	77.743	100	96.429	0.188	1	1	1	1	1	1	1	1	1	1	0	1	N/A	1	1	0	1	1	1	1	1	1	1	1	1	1	1	1	1	1	1	0	1	1	1	1	0	1	0	1	1	0	1
baPt-294494	1	88.289	87.825	100	83.482	0.199	0	0	0	0	0	0	0	0	0	1	0	0	1	N/A	N/A	N/A	N/A	0	0	0	0	0	0	0	1	0	0	0	0	1	0	0	0	0	N/A	0	0	0	0	N/A	N/A	N/A	0
baPt-294512	1	78.09	77.709	99.371	84.375	0.383	N/A	1	1	N/A	1	1	1	0	1	0	1	1	0	1	0	1	0	1	1	1	1	1	N/A	N/A	1	1	1	1	0	0	1	0	0	1	1	1	1	1	1	1	1	1	1
baPt-294527	0	75.791	75.384	100	76.339	0.269	1	1	0	1	1	1	1	1	1	1	0	1	1	1	1	N/A	N/A	1	1	1	1	1	1	N/A	0	0	N/A	1	1	1	1	1	1	1	N/A	1	0	1	0	N/A	1	0	1
baPt-294529	1	87.678	87.283	100	97.768	0.117	0	0	0	0	0	0	0	0	0	1	0	0	0	0	0	0	0	0	0	0	0	0	0	0	0	0	0	0	0	0	0	0	0	0	0	0	0	0	0	0	0	0	0
baPt-294541	1	84.12	83.712	99.371	86.161	0.323	0	N/A	0	0	N/A	0	0	0	0	0	N/A	1	1	0	1	0	1	0	0	0	0	0	0	0	0	0	0	0	0	1	0	1	0	0	0	0	0	0	0	0	0	0	0
baPt-294546	1	86.695	86.284	100	93.304	0.169	0	0	1	0	0	0	0	0	0	0	1	0	0	0	0	1	0	0	0	0	0	0	0	0	0	1	0	0	0	0	0	0	0	0	0	0	1	0	1	0	0	1	0
baPt-294657	1	85.209	84.823	100	95.089	0.427	1	1	1	1	1	1	0	0	1	0	1	1	N/A	1	0	1	0	1	1	1	1	1	1	1	1	1	1	1	0	0	1	0	N/A	1	0	1	1	1	1	1	1	1	1
baPt-294673	1	91.992	91.497	100	83.036	0.16	0	0	1	0	0	0	0	0	0	0	1	0	0	N/A	N/A	N/A	N/A	0	0	0	0	0	0	0	0	1	0	0	0	0	0	0	0	0	N/A	0	1	0	1	N/A	N/A	N/A	0
baPt-294676	1	79.651	79.223	100	76.339	0.308	0	0	0	0	0	0	0	0	0	1	0	1	N/A	N/A	N/A	N/A	N/A	0	0	0	0	0	0	0	1	0	0	0	0	1	0	0	0	0	N/A	0	0	0	0	N/A	N/A	N/A	0
baPt-294707	1	86.916	86.525	100	97.321	0.37	1	1	1	N/A	1	1	1	0	1	0	1	1	0	1	0	1	0	1	1	1	1	1	1	1	1	1	1	1	0	0	1	0	1	1	1	1	1	1	1	1	1	1	1
baPt-294711	1	90.145	89.891	100	98.661	0.184	0	0	1	0	0	0	0	0	0	0	1	0	0	0	0	1	0	0	0	0	0	0	0	0	0	1	0	0	0	0	0	0	0	N/A	0	0	1	0	1	0	0	1	0
baPt-294719	0	78.154	78.106	99.371	89.286	0.308	1	0	1	1	1	1	1	1	1	1	0	1	0	1	1	1	1	1	1	1	1	N/A	1	1	1	1	1	1	1	1	1	N/A	0	0	1	1	1	1	1	1	1	1	0
baPt-294727	1	86.078	85.69	100	97.768	0.178	0	0	1	0	0	0	0	0	0	0	N/A	0	0	0	0	1	0	0	0	0	0	0	0	0	0	1	0	0	0	0	0	0	0	0	0	0	1	0	1	0	0	1	0
baPt-294744	1	76.747	76.405	96.855	90.179	0.348	1	0	1	1	1	1	1	1	1	1	0	1	0	N/A	1	N/A	0	1	1	1	1	N/A	1	1	1	1	1	1	1	1	1	0	0	0	1	1	1	1	1	1	1	1	0
baPt-294757	1	85.499	85.193	100	84.375	0.378	0	0	0	0	0	0	0	0	0	1	0	1	0	N/A	N/A	0	1	0	0	0	0	0	1	0	1	0	0	1	0	1	0	0	1	0	N/A	0	0	0	0	N/A	N/A	N/A	0
baPt-294768	1	93.012	92.504	100	80.804	0.475	1	1	1	1	1	1	0	0	1	0	1	0	0	N/A	N/A	N/A	N/A	1	1	1	1	1	1	1	0	1	1	1	0	0	1	N/A	1	1	N/A	1	1	1	1	N/A	N/A	N/A	1
baPt-294770	1	92.521	92.058	100	89.286	0.167	0	0	1	0	0	0	0	0	0	0	1	0	0	0	0	1	0	0	0	0	0	0	0	0	0	1	0	0	0	0	0	0	0	0	N/A	0	1	0	1	N/A	0	1	0
baPt-294804	1	89.323	88.924	99.371	96.875	0.387	0	0	1	0	0	0	0	0	0	1	0	1	1	0	1	0	1	0	0	0	0	0	0	0	1	1	0	0	0	1	0	1	0	0	1	0	0	0	0	0	0	0	0
baPt-294820	1	84.831	84.433	100	95.089	0.042	0	0	0	0	0	0	0	0	0	0	0	0	0	0	0	0	0	0	0	0	0	0	0	0	0	0	0	0	0	0	0	0	0	0	0	0	0	0	0	0	0	0	0
baPt-294835	1	85.944	85.561	100	95.536	0.379	1	1	1	1	1	1	1	0	1	0	1	1	0	1	0	1	0	1	1	1	1	1	1	1	1	1	1	1	0	0	1	1	1	1	1	1	1	1	1	1	1	1	1
baPt-294839	1	89.17	88.772	100	95.982	0.483	1	N/A	1	0	1	1	0	0	0	0	1	1	0	1	0	1	0	1	1	1	1	1	1	1	1	1	1	1	0	0	0	0	1	1	1	1	1	1	1	1	1	1	1
baPt-294844	1	79.272	78.918	100	94.196	0.248	0	0	1	0	0	0	0	0	0	0	0	1	0	0	0	1	0	0	0	0	0	0	0	0	1	1	0	0	0	0	0	0	0	0	1	0	1	0	1	0	0	1	0
baPt-294848	1	77.576	77.23	100	89.286	0.453	1	0	1	1	1	1	1	0	1	0	0	1	1	1	0	1	0	1	1	1	1	1	1	1	1	1	1	1	0	0	1	0	0	0	1	N/A	1	N/A	1	1	1	1	1
baPt-294865	1	85.845	85.422	100	81.696	0.475	1	N/A	0	1	1	1	1	0	1	1	0	0	0	1	1	N/A	N/A	1	1	1	1	1	0	1	1	0	1	0	0	1	1	0	0	N/A	N/A	1	0	1	0	N/A	1	0	1
baPt-294874	1	85.229	84.849	100	94.196	0.442	0	0	1	0	0	0	0	1	0	1	0	1	0	0	1	1	1	0	0	0	0	0	0	0	1	1	0	0	1	1	0	0	0	0	1	0	1	0	1	0	0	N/A	0
baPt-294884	1	87.094	86.702	100	97.768	0.283	0	0	0	0	0	0	1	0	0	0	0	1	0	0	1	0	1	0	0	0	0	0	0	0	0	0	0	0	0	1	0	0	0	0	0	0	0	0	0	1	0	0	0
baPt-294886	1	77.594	77.246	99.371	87.054	0.426	1	1	0	N/A	1	1	1	1	N/A	1	0	0	N/A	1	0	0	0	1	1	1	1	0	1	N/A	1	0	1	1	1	0	1	N/A	1	1	1	1	0	1	0	N/A	1	0	1
baPt-294895	1	92.973	92.545	100	96.875	0.171	0	0	1	0	0	0	0	0	0	0	1	0	0	0	0	1	0	0	0	0	0	0	0	0	0	1	0	0	0	0	0	0	0	0	0	0	1	0	1	0	0	1	0
baPt-294901	1	81.674	81.301	99.371	81.696	0.347	0	0	0	0	0	0	0	0	0	1	0	1	0	0	1	0	1	0	0	0	0	0	1	0	1	0	0	1	0	1	0	0	1	0	N/A	0	0	0	0	N/A	N/A	N/A	0
baPt-294911	1	80.842	80.462	100	87.054	0.417	1	N/A	1	0	1	1	1	1	0	0	0	1	1	N/A	N/A	0	1	1	N/A	1	1	1	1	N/A	1	1	1	1	1	1	0	1	1	1	1	1	0	1	0	1	N/A	0	1
baPt-294925	1	91.003	90.609	100	95.089	0.365	0	0	1	0	0	0	0	0	0	1	0	1	1	0	1	0	1	0	0	0	0	0	0	0	0	1	0	0	0	1	0	N/A	0	0	1	0	0	0	0	0	0	0	0
baPt-294940	1	81.543	81.137	100	82.143	0.456	0	0	1	1	0	0	0	0	1	0	0	1	N/A	N/A	N/A	N/A	N/A	0	0	0	0	1	0	0	0	1	0	0	0	1	1	N/A	0	N/A	N/A	0	0	0	0	1	N/A	N/A	0
baPt-294953	1	80.768	80.351	100	86.607	0.153	0	0	1	0	0	0	0	0	0	0	1	0	0	N/A	N/A	N/A	N/A	0	0	0	0	0	0	0	0	1	0	0	0	0	0	0	0	0	N/A	0	1	0	1	N/A	N/A	N/A	0
baPt-294954	1	75.976	75.596	100	86.161	0.183	1	1	0	1	1	1	1	1	N/A	1	0	1	1	N/A	N/A	N/A	N/A	1	1	1	1	1	N/A	N/A	1	0	1	1	1	1	1	1	1	1	1	1	0	1	0	1	N/A	N/A	1
baPt-294980	1	87.676	87.283	100	98.661	0.295	1	1	0	1	1	1	1	1	1	1	0	1	1	1	1	0	1	1	1	1	1	1	1	1	1	0	1	1	1	1	1	1	1	1	0	1	0	1	0	1	1	0	1
baPt-294982	1	88.86	88.418	100	88.393	0.302	0	0	0	0	0	0	0	0	0	1	0	1	1	0	1	0	1	0	0	0	0	0	0	0	1	0	0	0	0	1	0	0	0	0	N/A	0	0	0	0	N/A	N/A	N/A	0
baPt-294988	1	77.548	77.162	100	80.804	0.359	1	1	1	N/A	1	1	1	0	N/A	0	1	1	1	N/A	N/A	1	0	1	1	1	1	N/A	1	1	1	1	1	1	0	0	N/A	1	1	1	N/A	1	1	1	1	N/A	1	1	1
baPt-294996	1	93.967	93.522	100	94.196	0.176	0	0	1	0	0	0	0	0	0	0	1	0	0	0	0	N/A	0	0	0	0	0	0	0	0	0	1	0	0	0	0	0	0	0	0	0	0	1	0	1	0	0	1	0
baPt-295002	1	82.189	81.836	98.742	90.179	0.5	1	0	1	0	1	1	0	0	0	0	0	1	0	1	0	1	0	N/A	1	1	1	0	1	N/A	1	1	N/A	1	0	0	0	0	0	0	1	N/A	1	N/A	1	0	1	1	0
baPt-295008	1	84.846	84.442	100	92.411	0.362	1	1	1	1	1	1	1	0	1	0	1	1	1	1	0	N/A	N/A	1	1	1	1	1	1	1	1	1	1	1	0	0	1	1	1	1	1	1	1	1	1	1	1	1	1
baPt-295013	1	86.591	86.19	100	94.196	0.176	0	0	0	0	0	0	0	0	0	1	0	0	N/A	0	1	0	1	0	0	0	0	0	0	0	0	0	0	0	0	1	0	0	0	0	0	0	0	0	0	0	0	0	0
baPt-295017	1	88.948	88.419	100	75	0.155	0	0	N/A	N/A	0	0	0	0	0	0	1	0	N/A	0	0	1	0	0	0	0	0	0	N/A	0	0	1	0	N/A	N/A	0	0	0	N/A	0	0	0	1	0	1	N/A	N/A	N/A	N/A
baPt-295020	1	78.214	77.865	100	91.518	0.356	1	0	1	1	1	1	1	1	1	1	0	N/A	0	1	N/A	1	1	1	1	1	1	1	1	1	0	1	1	1	1	1	1	0	N/A	0	1	1	1	1	N/A	1	1	1	N/A
baPt-295039	0	75.253	75.106	98.742	83.482	0.382	0	0	0	N/A	0	0	0	0	N/A	1	0	N/A	1	0	1	0	1	0	0	0	0	0	0	0	0	0	0	0	0	1	0	0	0	0	0	0	0	0	0	N/A	0	0	0
baPt-295046	1	90.166	89.728	100	90.625	0.424	1	1	0	1	1	1	1	1	1	1	0	1	1	N/A	N/A	0	1	1	1	1	1	0	0	1	0	0	1	0	1	1	1	0	0	1	0	1	0	1	0	0	N/A	N/A	1
baPt-295088	1	76.291	75.916	100	88.393	0.119	0	0	0	0	0	0	0	0	0	0	0	0	0	0	0	0	0	0	0	0	0	0	0	0	0	0	0	0	0	0	0	0	0	0	1	0	0	0	0	0	0	0	0
baPt-295111	1	83.883	83.562	100	88.393	0.49	0	0	1	N/A	0	0	0	1	N/A	1	N/A	1	1	0	1	1	1	0	0	0	0	0	0	0	1	N/A	0	0	1	1	N/A	1	0	0	1	0	1	0	1	1	0	N/A	0
baPt-295112	1	79.047	78.688	100	97.321	0.108	0	0	0	0	0	0	0	0	0	0	0	0	0	0	0	0	0	0	0	0	0	0	0	0	0	0	0	0	0	0	0	0	0	0	1	0	0	0	0	0	0	0	0
baPt-295121	1	92.702	92.259	100	93.304	0.169	0	0	1	0	0	0	0	0	0	0	1	0	0	0	0	1	0	0	0	0	0	0	0	0	0	1	0	0	0	0	0	0	0	0	N/A	0	1	0	1	0	0	1	0
baPt-295122	1	79.929	79.566	100	93.75	0.294	1	1	1	1	1	1	1	1	1	0	1	1	1	1	0	1	0	1	1	1	1	1	1	1	1	1	1	1	1	0	1	1	1	1	1	1	1	1	1	1	1	1	1
baPt-295135	1	85.263	84.883	100	88.839	0.488	0	0	1	N/A	0	0	0	1	N/A	1	N/A	N/A	N/A	0	1	1	1	0	0	0	0	0	0	0	1	1	N/A	0	1	1	N/A	N/A	0	0	1	0	1	0	1	N/A	0	1	0
baPt-295142	1	80.073	79.715	100	90.625	0.437	1	0	1	1	1	1	1	1	1	0	N/A	1	0	1	0	1	0	1	1	1	1	1	1	1	1	1	N/A	1	1	0	1	0	0	N/A	1	N/A	1	N/A	1	1	1	1	N/A
baPt-295149	1	81.823	81.453	98.113	93.304	0.299	0	0	1	0	0	0	0	0	0	0	1	N/A	0	0	0	1	0	0	0	0	0	0	0	0	1	1	0	0	0	0	0	0	0	0	1	0	1	0	1	0	0	1	0
baPt-295160	0	75.397	75.061	100	89.732	0.325	1	0	1	1	1	1	1	1	1	N/A	0	1	0	1	1	1	1	N/A	1	1	1	1	1	1	0	1	1	1	1	1	1	1	0	0	1	N/A	1	1	1	1	1	1	0
baPt-295162	1	89.682	89.282	100	98.661	0.355	1	1	1	1	1	1	1	0	1	0	1	1	1	1	0	1	0	1	1	1	1	1	1	1	1	1	1	1	0	0	1	1	1	1	1	1	1	1	1	1	1	1	1
baPt-295187	1	91.55	91.137	100	97.768	0.424	1	0	0	0	1	1	0	0	0	0	0	0	1	1	0	0	0	1	1	1	1	0	0	1	0	0	1	0	0	0	0	0	0	1	0	1	0	1	0	0	1	0	1
baPt-295188	1	88.454	88.059	100	97.321	0.422	1	N/A	0	0	1	1	0	0	0	0	N/A	0	1	1	0	0	0	1	1	1	1	0	0	N/A	0	0	1	0	0	0	0	0	0	1	0	1	0	1	0	0	1	0	1
baPt-295202	1	84.928	84.548	100	93.75	0.339	N/A	0	1	0	0	0	0	0	0	0	0	1	1	0	1	0	1	0	0	0	0	0	0	0	1	1	0	0	0	1	0	0	0	0	1	0	0	0	0	0	0	0	0
baPt-295203	0	75.758	75.442	100	86.607	0.4	1	0	0	1	1	1	1	1	1	1	0	1	0	1	1	0	1	1	1	1	1	1	1	1	1	0	1	1	1	N/A	1	0	N/A	N/A	1	1	0	1	0	1	1	0	N/A
baPt-295215	1	77.313	76.994	98.742	91.518	0.317	0	0	0	0	0	0	0	0	0	1	0	1	0	0	1	0	1	0	0	0	N/A	0	0	0	1	0	0	0	0	1	0	0	0	N/A	0	0	0	0	0	0	0	0	N/A
baPt-295237	1	80.447	80.12	100	91.071	0.38	N/A	1	1	1	1	1	1	0	1	0	1	1	0	1	0	1	0	1	1	N/A	1	1	N/A	1	1	1	1	1	0	0	1	1	1	1	1	1	1	1	1	1	N/A	1	1
baPt-295249	1	78.061	77.65	100	80.357	0.419	1	1	1	N/A	1	1	0	0	1	0	1	1	1	N/A	N/A	1	0	1	1	1	1	1	1	1	1	N/A	1	1	0	0	1	1	1	1	N/A	1	1	1	1	N/A	1	1	1
baPt-295273	1	80.018	79.686	100	83.929	0.413	1	0	0	1	1	1	1	1	1	1	0	1	0	1	1	0	1	1	1	1	1	1	1	1	1	0	1	1	1	N/A	1	0	N/A	0	N/A	1	0	1	0	1	N/A	N/A	N/A
baPt-295277	1	82.784	82.369	100	82.143	0.498	0	0	0	1	0	0	N/A	1	1	1	N/A	0	1	0	1	N/A	N/A	0	0	0	0	1	1	0	1	0	0	1	1	1	1	1	1	0	N/A	0	N/A	0	1	N/A	N/A	N/A	0
baPt-295284	1	85.022	84.613	100	91.964	0.124	0	0	0	0	0	0	0	0	0	0	0	0	0	0	0	0	0	0	0	0	0	0	0	0	0	0	0	0	0	0	0	0	0	0	1	0	0	0	0	0	N/A	N/A	0
baPt-295287	1	83.022	82.617	98.113	91.071	0.075	0	0	1	1	0	0	0	0	0	0	0	0	0	0	0	0	0	0	0	0	0	0	0	0	0	0	0	0	0	0	0	0	0	1	0	0	0	0	0	N/A	0	0	0
baPt-295297	1	79.742	79.366	100	90.625	0.295	1	0	1	1	1	1	1	1	1	1	0	1	0	1	1	1	1	1	1	1	1	1	1	1	1	1	1	1	1	1	1	0	0	0	1	1	1	1	1	1	1	1	0
baPt-295307	1	84.561	84.127	100	81.25	0.475	1	1	1	0	1	1	0	0	0	0	1	N/A	N/A	N/A	N/A	N/A	N/A	1	1	1	1	0	1	1	N/A	1	1	1	0	0	0	0	1	1	1	1	1	1	1	1	N/A	N/A	1
baPt-295321	1	82.555	82.156	100	85.268	0.298	1	1	1	1	1	1	1	0	1	0	0	N/A	1	N/A	N/A	N/A	N/A	1	1	1	1	1	1	1	1	1	1	1	0	1	1	N/A	1	1	N/A	1	0	1	0	1	N/A	N/A	1
baPt-295329	1	76.946	76.597	99.371	92.411	0.296	1	0	1	1	1	1	1	1	1	1	0	1	N/A	1	1	1	1	1	1	1	0	1	1	1	1	1	1	1	1	1	1	0	0	0	1	1	1	1	1	1	1	1	N/A
baPt-295330	1	78.709	78.341	100	91.071	0.371	1	1	1	1	1	1	1	0	1	0	1	1	0	1	0	1	0	1	1	1	1	1	1	1	1	1	1	1	0	0	1	0	N/A	1	N/A	1	1	N/A	1	N/A	1	1	1
baPt-295426	1	89.642	89.238	100	97.321	0.364	0	0	1	0	0	0	0	0	0	1	0	1	1	0	1	0	1	0	0	0	0	0	0	0	0	1	0	0	0	1	0	N/A	0	0	1	0	0	0	0	0	0	0	0
baPt-295427	1	79.525	79.17	100	91.518	0.388	1	N/A	1	1	1	1	1	0	1	0	1	1	0	1	0	1	0	1	1	1	1	1	1	1	1	1	1	1	0	0	1	0	N/A	1	1	1	1	1	1	1	1	1	1
baPt-295436	1	85.025	84.646	100	99.554	0.174	0	0	1	0	0	0	0	0	0	0	1	0	0	0	0	1	0	0	0	0	0	0	0	0	0	1	0	0	0	0	0	0	0	0	0	0	1	0	1	0	0	1	0
baPt-295438	0	76.168	75.771	99.371	81.696	0.151	0	0	N/A	0	0	0	0	0	0	0	N/A	0	0	N/A	N/A	N/A	N/A	0	0	0	0	0	0	0	0	1	0	0	0	0	0	N/A	0	0	N/A	0	1	0	1	N/A	N/A	N/A	0
baPt-295467	1	95.095	94.617	99.371	87.946	0.467	1	1	1	1	1	1	1	1	1	0	0	0	0	N/A	0	0	0	1	1	1	1	1	1	N/A	0	0	N/A	1	1	0	1	1	1	N/A	0	1	0	1	0	N/A	1	0	1
baPt-295476	1	86.228	85.843	100	98.661	0.295	1	1	0	1	1	1	1	1	1	1	0	1	1	1	1	0	1	1	1	1	1	1	1	1	0	0	1	1	1	1	1	1	1	1	1	1	0	1	0	0	1	0	1
baPt-295491	1	94.721	94.295	100	97.768	0.379	0	0	1	0	0	0	0	0	0	1	0	1	1	0	1	0	1	0	0	0	0	0	0	0	1	1	0	0	0	1	0	N/A	0	0	1	0	0	0	0	0	0	0	0
baPt-295504	1	80.262	79.903	100	90.179	0.461	1	0	1	1	1	1	0	0	1	0	0	1	1	1	0	1	0	1	1	1	1	1	1	1	1	1	1	1	0	0	1	1	0	N/A	1	1	1	1	1	1	1	1	N/A
baPt-295514	1	76.202	75.832	99.371	87.5	0.297	1	0	1	1	1	1	1	1	1	1	0	1	0	1	1	1	1	1	1	1	1	1	1	1	1	1	1	1	1	1	1	0	0	0	1	1	1	1	1	1	1	1	0
baPt-295521	1	79.984	79.622	100	92.857	0.308	1	0	1	1	1	1	1	1	1	1	0	1	N/A	1	1	1	1	1	1	1	1	1	1	1	1	1	1	1	1	1	1	0	0	0	1	1	1	1	1	1	1	1	0
baPt-295524	1	79.098	78.859	100	95.982	0.164	1	N/A	1	1	1	1	1	1	1	0	1	1	1	1	1	1	1	1	1	1	1	1	1	1	1	1	1	1	1	1	1	N/A	1	1	1	1	1	1	1	1	1	1	1
baPt-295536	0	75.328	75.156	100	79.464	0.363	1	0	0	1	1	1	1	1	1	1	N/A	1	N/A	1	1	N/A	N/A	1	1	1	1	1	1	1	0	0	1	1	1	1	1	0	N/A	N/A	N/A	1	1	1	1	N/A	N/A	N/A	1
baPt-295539	1	89.291	88.874	100	93.75	0.38	1	1	1	1	1	1	1	0	1	0	1	1	0	1	0	1	0	1	1	1	1	1	1	1	1	1	1	1	0	0	1	0	1	1	0	1	1	1	1	1	1	1	1
baPt-295543	1	80.775	80.628	100	83.929	0.393	0	0	0	N/A	0	0	1	1	1	N/A	0	0	N/A	0	1	0	N/A	0	0	0	0	1	0	0	1	0	0	0	N/A	N/A	1	N/A	0	0	0	0	0	0	0	N/A	0	0	0
baPt-295544	1	95.275	94.848	100	99.554	0.265	0	0	0	0	0	0	0	0	0	1	0	1	1	0	1	0	1	0	0	0	0	0	0	0	1	0	0	0	0	1	0	0	0	0	0	0	0	0	0	0	0	0	0
baPt-295546	1	78.796	78.443	100	88.393	0.468	1	0	1	0	N/A	N/A	1	0	0	1	0	1	0	1	1	N/A	1	1	1	1	N/A	1	0	1	1	1	N/A	0	0	1	0	0	0	N/A	1	1	0	1	0	0	1	0	0
baPt-295547	1	83.175	82.77	100	91.518	0.085	0	0	1	0	0	0	0	0	0	0	1	0	0	N/A	N/A	N/A	N/A	0	0	0	0	0	0	0	0	1	0	0	0	0	0	0	0	0	0	0	1	0	1	N/A	0	0	0
baPt-295584	1	86.733	86.346	100	97.321	0.426	1	1	1	N/A	1	1	0	0	1	0	1	1	0	1	0	1	0	1	1	1	1	1	N/A	1	1	1	1	1	0	0	1	1	1	1	1	1	1	1	1	1	1	1	1
baPt-295585	1	78.041	77.68	100	92.411	0.169	1	1	1	1	1	1	1	1	1	1	0	1	N/A	1	1	0	1	1	1	1	1	1	1	1	1	1	1	1	1	1	1	0	1	1	1	1	0	1	0	1	1	0	1
baPt-295597	1	80.408	80.027	100	87.054	0.386	1	N/A	1	1	1	1	1	0	1	0	1	1	N/A	1	0	1	N/A	1	1	1	1	1	1	1	1	1	1	1	0	0	1	N/A	1	1	1	N/A	1	1	1	1	1	1	1
baPt-295598	1	79.91	79.55	100	90.179	0.48	1	1	1	0	1	1	1	0	0	0	1	1	0	1	0	1	0	1	N/A	1	1	1	N/A	N/A	1	1	1	1	0	0	0	1	1	1	1	1	1	1	1	0	N/A	1	1
baPt-295602	1	89.124	88.725	100	95.089	0.405	0	0	0	0	0	0	1	0	0	1	0	1	1	0	1	0	1	0	0	0	0	N/A	0	0	1	0	0	0	0	1	0	N/A	0	0	0	0	0	0	0	1	0	0	0
baPt-295606	1	83.989	83.597	100	91.964	0.278	0	0	0	0	0	0	0	0	0	1	0	0	1	0	1	0	1	0	0	0	0	0	0	0	1	0	0	0	0	1	0	0	0	0	1	0	0	0	0	0	0	0	0
baPt-295611	1	76.263	75.92	100	92.411	0.414	1	1	1	1	1	1	1	0	1	0	1	1	0	1	0	1	0	1	1	1	1	1	1	1	1	1	1	1	0	0	1	N/A	N/A	1	0	N/A	1	1	1	1	1	1	1
baPt-295613	1	92.89	92.46	100	95.982	0.281	0	0	1	0	0	0	0	0	0	1	0	0	0	0	0	0	0	0	0	0	0	0	0	0	1	1	0	0	0	0	0	0	0	0	1	0	0	0	0	1	0	0	0
baPt-295615	1	78.632	78.281	100	96.875	0.298	1	0	1	1	1	1	1	1	1	1	0	1	0	1	1	1	1	1	1	1	1	1	1	1	1	1	1	1	1	1	1	0	0	0	1	1	1	1	1	1	1	1	0
baPt-295618	1	92.675	92.261	100	100	0.174	0	0	1	0	0	0	0	0	0	0	1	0	0	0	0	1	0	0	0	0	0	0	0	0	0	1	0	0	0	0	0	0	0	0	0	0	1	0	1	0	0	1	0
baPt-295631	1	77.468	77.151	100	83.036	0.477	1	0	1	1	N/A	1	1	0	1	0	0	1	0	1	0	N/A	N/A	1	1	1	1	1	1	1	1	1	1	1	0	0	1	0	0	0	1	1	1	N/A	1	1	1	1	0
baPt-295632	0	82.812	82.543	100	80.804	0.461	0	0	1	N/A	0	0	N/A	1	N/A	1	0	1	1	0	1	N/A	N/A	0	0	0	0	0	0	0	1	1	0	0	1	1	N/A	0	0	0	1	0	0	0	0	0	N/A	0	0
baPt-295634	1	81.343	81.027	100	83.929	0.419	1	N/A	1	1	1	1	1	0	1	0	1	1	0	1	0	N/A	N/A	1	1	1	1	0	1	1	1	1	1	1	0	0	1	0	1	N/A	N/A	1	1	1	1	1	1	1	1
baPt-295639	0	78.678	78.418	100	88.839	0.357	0	0	0	0	0	0	N/A	1	0	1	0	1	N/A	0	1	0	1	0	0	0	0	0	0	0	1	0	0	0	1	1	0	0	0	0	1	0	0	0	0	1	0	0	0
baPt-295644	1	81.932	81.538	100	89.286	0.321	1	1	1	1	1	1	1	0	1	0	1	1	N/A	1	0	1	0	1	1	1	1	1	1	1	1	1	1	1	0	0	1	0	1	N/A	N/A	1	1	1	1	N/A	1	1	1
baPt-295664	1	81.15	80.754	98.742	83.036	0.458	1	0	1	1	1	1	1	0	1	0	N/A	N/A	0	1	0	1	0	1	1	1	1	1	1	1	1	1	1	1	0	0	1	0	0	0	1	N/A	1	1	1	1	1	1	0
baPt-295673	1	80.789	80.393	100	86.607	0.442	1	N/A	1	N/A	1	1	0	0	1	0	1	N/A	0	1	0	N/A	N/A	1	1	1	1	1	1	1	1	1	1	1	0	0	1	1	1	1	1	1	1	1	1	1	1	1	1
baPt-295691	1	84.198	83.815	100	93.304	0.348	1	1	1	1	1	1	1	0	1	0	1	1	0	1	0	1	0	1	1	1	1	1	1	1	1	1	1	1	0	0	1	N/A	1	1	1	1	1	1	1	1	1	1	1
baPt-295693	1	77.202	76.912	100	88.393	0.389	1	1	1	1	1	1	1	0	1	0	1	1	0	1	0	1	0	N/A	1	1	1	1	1	N/A	1	1	1	1	0	0	1	1	1	1	1	1	1	1	1	1	1	1	1
baPt-295694	1	76.114	75.812	100	81.25	0.487	0	0	1	0	0	0	0	1	0	1	1	1	0	N/A	N/A	1	0	0	0	0	0	0	0	0	1	1	0	0	1	N/A	0	1	N/A	N/A	1	0	1	0	1	0	0	N/A	N/A
baPt-295696	1	83.853	83.454	99.371	82.143	0.498	1	N/A	0	0	1	1	1	1	0	0	0	0	N/A	1	N/A	N/A	N/A	1	1	1	1	1	1	1	0	0	1	1	1	1	0	1	N/A	0	0	1	0	1	0	1	1	0	N/A
baPt-295713	1	90.543	90.132	100	97.321	0.161	0	0	0	0	0	0	0	0	0	0	0	0	N/A	0	0	0	0	0	0	0	0	0	0	0	1	0	0	0	0	0	0	1	0	0	0	0	0	0	0	0	0	0	0
baPt-295829	1	81.391	81.027	99.371	100	0.149	0	0	1	0	0	0	0	0	0	0	1	0	1	0	0	1	0	0	0	0	0	0	0	0	0	1	0	0	0	0	0	0	0	0	1	0	1	0	1	0	0	0	0
baPt-295851	1	87.175	86.784	99.371	98.214	0.392	1	1	0	0	1	1	1	0	1	0	1	1	0	1	0	1	0	1	1	1	1	1	1	1	1	1	1	1	0	0	1	1	1	0	1	1	1	1	1	1	1	1	1
baPt-295853	1	85.163	84.782	100	98.214	0.24	1	1	1	1	1	1	1	1	1	1	0	0	1	1	1	0	1	1	1	1	1	N/A	1	1	1	1	1	1	1	1	1	1	1	1	1	1	0	1	0	1	1	0	1
baPt-295874	1	76.346	76.098	98.742	87.5	0.428	1	1	N/A	N/A	1	1	1	1	N/A	0	0	0	N/A	1	1	0	1	1	1	1	1	N/A	0	N/A	0	N/A	1	0	1	1	1	0	0	1	1	1	0	1	0	0	1	0	1
baPt-295876	1	84.688	84.31	100	99.107	0.175	0	0	1	0	0	0	0	0	0	0	1	0	0	0	0	1	0	0	0	0	0	0	0	0	0	1	0	0	0	0	0	0	0	0	0	0	1	0	1	0	0	1	0
baPt-295880	1	84.408	84.022	100	94.643	0.298	0	0	1	0	0	0	0	0	0	0	1	1	1	0	0	1	0	0	0	0	0	0	0	0	1	1	0	0	0	0	0	1	0	0	0	0	1	0	1	0	0	1	0
baPt-295896	1	76.815	76.472	99.371	91.964	0.41	1	1	1	1	1	1	1	0	1	0	1	1	0	1	0	1	0	1	1	1	1	1	1	1	1	1	1	1	0	0	1	0	N/A	1	1	1	1	1	1	1	1	1	1
baPt-295932	1	90.74	90.335	100	100	0.174	0	0	1	0	0	0	0	0	0	0	1	0	0	0	0	1	0	0	0	0	0	0	0	0	0	1	0	0	0	0	0	0	0	0	0	0	1	0	1	0	0	1	0
baPt-295933	1	83.979	83.604	100	93.75	0.473	0	1	1	0	0	0	0	1	0	1	1	1	1	0	1	0	1	0	0	0	0	0	0	0	1	1	0	0	1	1	0	1	N/A	N/A	1	0	0	0	0	N/A	0	0	1
baPt-295935	1	80.924	80.611	100	92.411	0.313	1	0	1	1	1	1	1	1	1	1	0	1	0	1	1	1	1	1	1	1	1	1	1	1	1	1	1	1	1	1	1	0	0	0	1	1	1	1	1	1	1	1	0
baPt-295951	1	80.366	80.004	100	95.982	0.221	1	1	1	1	1	1	1	1	1	1	0	1	1	1	1	N/A	1	1	1	1	1	1	1	1	1	1	1	1	1	1	1	0	1	1	1	1	0	1	0	1	1	0	1
baPt-295952	1	84.634	84.23	99.371	87.054	0.438	0	0	1	0	0	0	0	1	0	1	N/A	1	0	0	1	1	1	0	0	0	0	0	0	0	1	1	0	0	1	1	0	0	0	0	1	0	1	0	1	0	0	1	0
baPt-295968	1	83.457	83.095	100	91.964	0.454	1	N/A	1	1	1	1	1	0	1	0	1	0	0	1	0	1	0	1	1	1	1	1	1	1	1	1	1	1	0	0	1	0	1	1	1	1	1	1	1	0	1	1	1
baPt-295988	1	80.749	80.382	100	89.286	0.407	1	0	0	1	1	1	1	1	1	1	0	1	0	1	1	0	1	1	1	1	1	1	1	1	1	N/A	1	1	1	1	1	0	N/A	0	1	1	0	1	0	1	1	0	N/A
baPt-295990	1	84.726	84.348	100	97.321	0.375	1	1	1	1	1	1	1	0	1	0	1	1	N/A	1	0	1	0	1	1	1	1	1	1	1	0	1	1	1	0	0	1	0	1	1	1	1	1	1	1	1	1	1	1
baPt-296017	1	77.327	76.982	100	94.196	0.379	1	1	1	1	1	1	1	0	1	0	1	1	0	1	0	1	0	1	1	1	1	1	1	1	1	1	1	1	0	0	1	1	N/A	N/A	1	1	1	1	1	1	1	1	1
baPt-296024	1	78.186	77.837	100	99.107	0.106	0	0	0	0	0	0	0	0	0	0	1	0	0	0	0	1	0	0	0	0	0	0	0	0	0	0	0	0	0	0	0	0	0	0	0	0	1	0	1	0	0	1	0
baPt-296027	1	79.862	79.485	100	92.411	0.283	0	1	0	0	0	0	0	0	0	0	1	0	1	0	0	N/A	N/A	0	0	0	0	0	0	0	0	0	0	0	0	0	0	1	1	N/A	0	0	N/A	0	0	0	0	0	1
baPt-296029	0	76.189	75.878	99.371	90.179	0.313	1	0	1	1	1	1	1	1	1	1	0	1	0	1	1	1	1	1	1	1	1	1	1	1	1	1	1	1	1	1	1	0	0	0	1	N/A	1	1	1	1	1	1	0
baPt-296030	1	83.723	83.349	100	97.768	0.143	0	0	0	0	0	0	0	0	0	1	0	0	0	0	0	0	0	0	0	0	0	0	0	0	0	0	0	0	0	0	0	0	0	0	1	0	0	0	0	0	0	0	0
baPt-296031	1	85.39	85.005	100	92.857	0.484	0	0	1	N/A	0	0	1	0	1	1	0	1	1	0	1	0	1	0	0	0	0	0	0	0	0	1	0	0	0	1	1	1	0	0	1	0	0	0	0	1	0	0	0
baPt-296039	1	90.515	90.107	100	96.429	0.473	1	1	1	0	1	1	0	0	0	0	1	1	1	1	0	1	0	1	1	1	1	0	1	1	1	1	1	1	0	0	0	1	1	1	1	1	1	1	1	1	1	1	1
baPt-296059	1	93.611	93.189	100	99.107	0.175	0	0	1	0	0	0	0	0	0	0	1	0	0	0	0	1	0	0	0	0	0	0	0	0	0	1	0	0	0	0	0	0	0	0	0	0	1	0	1	0	0	1	0
baPt-296079	1	80.25	79.892	98.742	91.964	0.453	1	1	1	1	1	1	1	0	1	0	1	0	0	1	0	1	0	1	1	1	1	1	1	1	0	1	1	1	0	0	1	1	1	1	0	1	1	1	1	1	1	1	1
baPt-296087	1	78.43	78.398	100	96.875	0.145	0	1	0	0	0	0	0	0	0	0	1	0	N/A	0	0	0	0	0	0	0	0	0	0	0	0	0	0	0	0	0	0	1	0	0	0	0	0	0	0	0	0	0	N/A
baPt-296089	0	79.332	79.095	100	80.804	0.487	1	N/A	1	0	1	1	0	0	0	0	N/A	N/A	0	1	N/A	1	N/A	1	1	1	1	0	1	1	N/A	1	1	1	0	N/A	0	0	N/A	1	1	1	1	1	1	1	1	1	1
baPt-296090	1	84.97	84.591	100	94.196	0.425	1	N/A	1	1	1	1	0	0	1	0	1	1	1	1	0	1	0	1	1	1	1	1	1	1	1	1	1	1	0	0	1	1	N/A	1	0	1	1	1	1	1	1	1	1
baPt-296093	1	76.498	76.449	99.371	90.179	0.348	0	0	1	0	0	0	0	1	0	1	0	0	0	0	1	0	1	0	0	0	0	0	0	0	N/A	1	0	0	1	1	0	0	0	0	1	0	0	0	0	N/A	0	0	0
baPt-296099	1	76.993	76.65	100	91.071	0.423	1	1	1	1	1	1	1	0	1	0	1	1	1	1	0	1	0	1	1	1	N/A	1	0	1	0	1	1	0	0	0	1	1	N/A	1	0	1	1	1	1	1	1	1	1
baPt-296100	1	85.424	85.043	100	96.429	0.367	1	1	1	1	1	1	1	0	1	0	1	1	0	1	0	1	0	1	1	1	1	1	1	1	1	1	1	1	0	0	1	0	1	1	1	1	1	1	1	1	1	1	1
baPt-296104	1	94.467	94.04	100	98.661	0.151	0	0	1	0	0	0	0	0	0	0	1	0	0	0	0	N/A	0	0	0	0	0	0	0	0	0	1	0	0	0	0	0	0	0	0	0	0	1	0	1	0	0	1	0
[truncated: 116 more columns]
