# Supplementary material for: Traditional Banana Diversity in Oceania: An Endangered Heritage
Source: PLoS One. 2016 Mar 16;11(3):e0151208. doi: 10.1371/journal.pone.0151208 (PMC4794170; doi:10.1371/journal.pone.0151208)
Supplement: S1 Table — (XLSX) [file pone.0151208.s005.xlsx]

## Sheet: Feuil1
Accession	Code	ITC***	Ploidy*	tentative group	tentative subgroup	Region Origin	Country Origin	SSR**	DArT**
Poingo Dogo 1	NC1		3	AAB	Popoulu	Grande Terre	New Caledonia	1p	1p
Poingo Dogo 2	NC2		3	AAB	Popoulu	Grande Terre	New Caledonia	1p	1p
Banane Savon	NC3		3 (c)	AAB	Pome	Grande Terre	New Caledonia	1	1
Banane Chef Dogo	NC4		3	AAB	Maoli	Grande Terre	New Caledonia	1p	1p
Maoli Noir Kakou	NC5		3	AAB	Maoli	Maré	New Caledonia	1p	1p
Maoli Noir Hua	NC6		3	AAB	Maoli	Maré	New Caledonia	1p	1p
Maoli Tchawe Rose Hua	NC7		3	AAB	Maoli	Maré	New Caledonia	1p	1p
Banane Goyave	NC8		2 (c)	BB	M. balbisiana	Grande Terre	New Caledonia	1	1-
Banane Chocolat	NC9		3 (c)	AAB	Pome	Grande Terre	New Caledonia	1	1-
Poingo Pocquereux	NC10		3 (c)	AAB	Popoulu		New Caledonia	1p	1p
Banane Refuge Farino	NC11		3 (c)	AAB	Pome	Grande Terre	New Caledonia	1	1
Banane Soleil Rouge	NC12		3 (c)	AAB	Pome	Grande Terre	New Caledonia	1	1
Maoli Lifou V	NC13		3	AAB	Maoli	Lifou	New Caledonia	1p	1p
Maoli Nemebreu	NC14 (T5)		3	AAB	Maoli	Grande Terre	New Caledonia	1p	1p
Poingo Vanuatu	NC15		3	AAB	Popoulu	Grande Terre	New Caledonia	1p	1p
Puminru Pwa	NC16		3	AAB	Maoli		New Caledonia	1p	1p
Maoli Metis nain Moindou	NC17		3	AAB	Maoli	Grande Terre	New Caledonia	1p	1-
Maoli Norene 2	NC18		3	AAB	Maoli	Maré	New Caledonia	1p	1-
Maoli Tchawe	NC19		3	AAB	Maoli	Maré	New Caledonia	1p	1p
Maoli Bronze	NC20		3	AAB	Maoli	Maré	New Caledonia	1p	0
Maoli Lifou IV	NC21		3	AAB	Maoli	Lifou	New Caledonia	1p	1p
Maoli Nain Noir Maré	NC22		3	AAB	Maoli	Maré	New Caledonia	1p	1-
Fai Poia	SM27		3				Samoa	1	1-
Fai Seupovi	SM28		3	AAB			Samoa	1p	1p
Fai Samoa	SM29		3				Samoa	1	1
Paumanifi	SM30		3	AAB			Samoa	1p	1p
Fai Tuaniu	SM31		3	AAB			Samoa	1p	1p
Fiamaualuga	SM32		3				Samoa	1	1
Tausoa	SM33		3				Samoa	0	1
Ta’anga	CI35		3				Cook Islands	1p	0
Manii	CI36		3				Cook Islands	1p	0
Aumareei	CI37		3	AAB			Cook Islands	1p	1p
Gaiparigina	SI39		3	AAB			Solomon Is	1	1
Agoa	SI40		3	AAB			Solomon Is	1p	1p
Tapi e Manivoro	SI41		3	AAB			Solomon Is	1	1
Mangat	FSM44		3	AAB			Micronesia	1p	1p
Ihpali	FSM45		3	AAB			Micronesia	1p	1p
Maohi Paarutia	PF46		3	AAB	Maoli	Tahiti	French Polynesia	1p	1p
Maohi Rose	PF47		3	AAB	Maoli	Tahiti	French Polynesia	1p	1p
Maohi Ere Ere	PF48		3	AAB	Maoli	Raiatea	French Polynesia	1p	1p
Maohi Vert	PF49		3	AAB	Maoli	Raiatea	French Polynesia	1p	1p
Maohi Vert Dégé	PF50		3	AAB	Maoli	Raiatea	French Polynesia	1p	1p
Maohi Uouo	PF51		3	AAB	Maoli	Tahiti	French Polynesia	1p	1p
Maohi Kuuhua	PF52		3	AAB	Maoli	Nuku Hiva	French Polynesia	1p	1p
Mao'i De Aakapa	PF53		3	AAB	Maoli	Nuku Hiva	French Polynesia	1p	1p
Mao'i Kootea	PF54		3	AAB	Maoli	Nuku Hiva	French Polynesia	1p	1-
Mao'i Koka	PF55		3	AAB	Maoli	Nuku Hiva	French Polynesia	1p	1p
Mao'i Koka Ehuahi	PF56		3	AAB	Maoli	Nuku Hiva	French Polynesia	1p	1p
Orea Rerera'i	PF57		3	AAB	Iholena	Raiatea	French Polynesia	1p	1p
Orea Mt Marau	PF58		3	AAB	Iholena	Tahiti	French Polynesia	1p	1p
Pau	PF59		3	AAB	Popoulu	Raiatea	French Polynesia	1p	1p
Pau Grand Régime	PF60		3	AAB	Popoulu	Raiatea	French Polynesia	1p	1p
Orea Rapa	PF61		3	AAB	Iholena	Rapa	French Polynesia	1p	1p
Baouou1	FJ62	ITC0501	3	AAB			Fiji	1p	1p
Save	FJ63	ITC0531	3	AAB			Fiji	1p	1p
Uzakan	PNG64	ITC0825	3	AAB		East Highlands	New Guinea	1p	1p
Rukumamb	PNG65	ITC0831	3	AAB		West Highlands	New Guinea	1p	1p
Tumay	PNG66	ITC0874	3	AAB		Southern Highlands	New Guinea	1p	1p
Bira	PNG67	ITC0945	3	AAB		West Sepik	New Guinea	1p	1p
Luba	PNG68	ITC0802	3	AAB		East New Britain	New Guinea	1p	1p
Tigua	PNG69	ITC0875	3	AAB		Southern Highlands	New Guinea	1p	1p
Kumunamba	PNG70	ITC0824	3	AAB		East Highlands	New Guinea	1p	1p
Vudi Wai Wai	PNG71	ITC0357	3	AAB			New Guinea	1p	1p
Mena	PNG72	ITC0839	3	AAB		West Highlands	New Guinea	0	1p
Horul	PNG73	ITC0870	3	AAB		Southern Highlands	New Guinea	1p	1p
Tangtang	PNG74	ITC0901	3	AAB			New Guinea	0	1p
Dimaemamosi	PNG75	ITC0920	3	AAB		Milne Bay	New Guinea	1p	1p
Waema	PNG76	ITC0922	3	AAB		Milne Bay	New Guinea	1p	1p
Iholena ula'ula	HW77	ITC1174	3	AAB			Hawaii	1p	1p
Iholena lele	HW78	ITC1175	3	AAB			Hawaii	1p	1p
Nou	HW79	ITC1236	3	AAB			Hawaii	1p	1p
Manini/Koae	HW80		3 (c)	AAB	Maoli/Popoulu	Maui	Hawaii	0	1p
Honomanu	HW81		3 (c)	AAB	Maoli/Popoulu	Maui	Hawaii	0	1p
Maoli	HW82		3 (c)	AAB	Maoli/Popoulu	Maui	Hawaii	0	1p
Eke'ula	HW83		3 (c)	AAB	Maoli/Popoulu	Maui	Hawaii	0	1p
Manai'ula	HW84		3 (c)	AAB	Maoli/Popoulu	Maui	Hawaii	0	1p
Iholena	HW85		3 (c)	AAB	Iholena	Hawaii	Hawaii	0	1p
Ele'ele	HW86		3 (c)	AAB	Maoli/Popoulu	Hawaii	Hawaii	0	1p
Lahi	HW87		3 (c)	AAB	Maoli/Popoulu	Hawaii	Hawaii	0	1p
Huamoa	HW88		3 (c)	AAB	Maoli/Popoulu	Hawaii	Hawaii	0	1p
Putalinga Kula	HW89		3 (c)	AAB	Maoli/Popoulu	Hawaii	Hawaii	0	1p
Fetau Hina	HW90		3 (c)	AAB	Maoli/Popoulu	Hawaii	Hawaii	0	1p
Eke'ula	HW91		3 (c)	AAB	Maoli/Popoulu	Hawaii	Hawaii	0	1p
Kapua	HW92		3 (c)	AAB	Iholena	Hawaii	Hawaii	0	1p
Lele	HW Lele		3 (c)	AAB	Iholena	Hawaii	Hawaii	0	1p
Nelamak	VUT031		3 (c)	AAB	Iholena	Malekula	Vanuatu	0	1p
Naur Net	VUT043		3 (c)	AAB	Popoulu	Malekula	Vanuatu	0	1p
Kouiselielmano	VUT121		3 (c)	AAB	Maoli	Tanna	Vanuatu	0	1p
Nariram Kaoukao	VUT123		3 (c)	AAB	Maoli	Tanna	Vanuatu	0	1p
Vetal kanal	VUT201		4 (c)			Santo	Vanuatu	0	1
Vetal Tahoua	VUT204		3 (c)			Santo	Vanuatu	0	1p
Vetal Chichi	VUT206		3 (c)			Santo	Vanuatu	0	1p
Tukir n'met	VUT221		3 (c)			Malekula	Vanuatu	0	1p
Mata mata mémia	VUT222		3 (c)			Ambaé	Vanuatu	0	1p
Tukir miel	VUT212		3 (c)			Malekula	Vanuatu	0	1p
Nelamak	VUT213		3 (c)			Malekula	Vanuatu	0	1p
Melim'et	VUT214		3 (c)			Malekula	Vanuatu	0	1
Maewo	VUT215		4 (c)			Malekula	Vanuatu	0	1
Neprei	VUT217		3 (c)			Malekula	Vanuatu	0	1p
Wan manis	VUT218		2 (c)			Malekula	Vanuatu	0	1
Franis	VUT219		2 (c)			Malekula	Vanuatu	0	1
Tasale Houa	VUT202		3 (c)			Santo	Vanuatu	0	1
Joel	VUT220		2			Malekula	Vanuatu	0	1
Wan manis	VUT224		2 (c)			Ambaé	Vanuatu	0	1
Tarim boui	VUT225		3 (c)			Ambaé	Vanuatu	0	1
Olokuyé maéto	VUT228		3			Ambaé	Vanuatu	0	1
Vetal Haomarave	VUT203		3			Santo	Vanuatu	0	1p
Switi	VUT230		3 (c)			Ambaé	Vanuatu	0	1
Ménaraï wissi	VUT231		3 (c)			Ambaé	Vanuatu	0	1
Sié gaï touré	VUT232		2 (c)			Ambaé	Vanuatu	0	1
Switi turu	VUT233		3 (c)			Ambaé	Vanuatu	0	1
Tavangi	VUT234		3			Ambaé	Vanuatu	0	1p
Massori	VUT235		3 (c)			Ambaé	Vanuatu	0	1p
Vietnam	VUT237		3 (c)			Ambaé	Vanuatu	0	1
Olokuyé mavouté	VUT239		3 (c)			Ambaé	Vanuatu	0	1
Saïna small	VUT242		3			Tanna	Vanuatu	0	1
Saïna big	VUT243		3 (c)			Tanna	Vanuatu	0	1
Vietnam	VUT244		3 (c)			Tanna	Vanuatu	0	1
Sweet tuwen	VUT247		4 (c)			Tanna	Vanuatu	0	1
Népitonga ap'am	VUT248		3 (c)			Tanna	Vanuatu	0	1
Néram	VUT249		3 (c)			Tanna	Vanuatu	0	1p
Vetal Lo	VUT205		3			Santo	Vanuatu	0	1p
Iatil	VUT250		3 (c)			Tanna	Vanuatu	0	1p
Louaïe Nioué	VUT253		3			Tanna	Vanuatu	0	1p
Taribong témémé	VUT255		3			Pentecôte	Vanuatu	0	1p
Mignonette	VUT256		2 (c)			Pentecôte	Vanuatu	0	1
Viré baaba	VUT257		3 (c)			Pentecôte	Vanuatu	0	1
Taribong temit	VUT258		3 (c)			Pentecôte	Vanuatu	0	1p
Viré mahone témémé	VUT260		3 (c)			Pentecôte	Vanuatu	0	1
Viré mahone témémé	VUT260*		3 (c)			Pentecôte	Vanuatu	0	1
Is éné témémé	VUT261*		3 (c)			Pentecôte	Vanuatu	0	1
Walia bihil témémé	VUT262		4 (c)			Pentecôte	Vanuatu	0	1
Walia bihil témémé	VUT262*		4 (c)			Pentecôte	Vanuatu	0	1
Is baaba	VUT263		3			Pentecôte	Vanuatu	0	1
Viré mahone temit	VUT264*		3 (c)			Pentecôte	Vanuatu	0	1
Is éné temit	VUT265		3 (c)			Pentecôte	Vanuatu	0	1
Is bonbon	VUT266		2 (c)			Pentecôte	Vanuatu	0	1-
Mel bongon temit	VUT269*		3 (c)			Pentecôte	Vanuatu	0	1
Propone	VUT207		2 (c)			Santo	Vanuatu	0	1
Mel bongon témémé	VUT271		3 (c)			Pentecôte	Vanuatu	0	1
Vetaï tamaouté	VUT274		3 (c)			Malo	Vanuatu	0	1
Vetaï buluha	VUT279		3 (c)			Malo	Vanuatu	0	1
Mir Dau	VUT282		3			Malekula	Vanuatu	0	1p
Vietnam	VUT284		3 (c)			Malekula	Vanuatu	0	1
Tasale Kara	VUT209		3 (c)			Santo	Vanuatu	0	1
Melim'e	VUT026		3 (c)			Malekula	Vanuatu	0	1
Mir Miel	VUT036		3 (c)			Malekula	Vanuatu	0	1p
Vetaï misses	VUT056		2 (c)			Malo	Vanuatu	0	1-
Bata lulu	VUT068		3 (c)			Malo	Vanuatu	0	1
Olokuye	VUT073		3 (c)	ABB	Bluggoe	Ambaé	Vanuatu	0	1
Mata Mata mavouté	VUT074		3 (c)			Ambaé	Vanuatu	0	1p
Bilito	VUT076		2 (c)			Ambaé	Vanuatu	0	1p
Isibere	VUT080		3			Ambaé	Vanuatu	0	1-
Pahang HD	T1		2	AAw	Malaccencis		ref	0	1
Banksii 623	T2		2	AAw	Banksii		ref	0	1
Zebrina	T3		2	AAw	Zebrina		ref	0	1
Uwahi-a-Pele	T4		2	BB	M. balbisiana		ref	0	1
Grande Naine	T6		3	AAA	Cavendish		ref	0	1
Plantain ind.	T7		3	AAB	Plantain		ref	0	1p
Red yade	T8		3	AAB	Plantain		ref	0	1p
Prata Ana	T9		3	AAB	Pome/Prata		ref	0	1
Largo	T10		3	ABB	Bluggoe		ref	0	1
Mougo Caboune	NC111		3	AAB	Maoli/Popoulu	Grande Terre	New Caledonia	1p	0
Banane Noire Pouébo	NC112		3	AAB	Maoli	Grande Terre	New Caledonia	1p	0
Poingo Horizontal	NC113		3	AAB	Popoulu	Grande Terre	New Caledonia	1p	0
Pwe Iaii	NC114		3	AAB	Maoli/Popoulu	Grande Terre	New Caledonia	1p	0
Maoli Nain Noir Canala	NC115		3	AAB	Maoli	Grande Terre	New Caledonia	1p	0
Maoli Rouge Canala	NC116		3	AAB	Maoli	Grande Terre	New Caledonia	1p	0
Maoli Pomme Poingo Canala	NC117		3	AAB	Maoli/Popoulu	Grande Terre	New Caledonia	1p	0
Maoli Bronze Canala	NC118		3	AAB	Maoli	Grande Terre	New Caledonia	1p	0
Maoli Grand Blanc Canala	NC119		3	AAB	Maoli	Grande Terre	New Caledonia	1p	0
Maoli Grand Noir Kuinié	NC120		3	AAB	Maoli	Grande Terre	New Caledonia	1p	0
Kiamu Pime Laroche	NC121		3	AAB	Iholena	Maré	New Caledonia	1p	0
Guaethe Pime Laroche	NC122		3	AAB		Maré	New Caledonia	1p	0
Poingo Pomme Boakaine	NC123		3	AAB	Maoli/Popoulu	Grande Terre	New Caledonia	1p	0
Banane Feu Boakaine	NC124		3	AAB		Grande Terre	New Caledonia	1	0
Banane Dessert Boakaine	NC125		3	AAB		Grande Terre	New Caledonia	1	0
Poingo Régime Long Boakaine	NC126		3	AAB	Popoulu	Grande Terre	New Caledonia	1p	0
Poingo Régime Court Boakaine	NC127		3	AAB	Popoulu	Grande Terre	New Caledonia	1p	0
Poingo	NC128		3	AAB	Popoulu	Grande Terre	New Caledonia	1p	0
Banane Ordinaire	NC129		3	AAA		Grande Terre	New Caledonia	1	0
Goldfinger	NC130		4	AAAB		Grande Terre	New Caledonia	1	0
Banane Carré Noir	NC131		3	AAB	Pome	Grande Terre	New Caledonia	1	0
Banane Rion	NC132		3	AAB	Pome	Grande Terre	New Caledonia	1	0
No name 1	NC133		3			Grande Terre	New Caledonia	1	0
No name 2	NC134		3			Grande Terre	New Caledonia	1	0
Jardin Kelly	NC135		3			Grande Terre	New Caledonia	1	0
Igitsiri Intuntu	T103		3	AAA			ref	1	0
Kelong Mekintu	T104		3	AAB	Plantain		ref	1p	0
Malaccensis	T105		2	AA			ref	1	0
Williams	T102		3	AAA	Cavendish		ref	1	0
* ploidy presumed or confirmed here by cytometry when (c)
** 0: not genotyped, 1: genotyped (1- when discarded from analysis, 1p for Pacific and related AAB)
*** reference when available at International Transit Center (KUL Leuven, Belgium)
